# Supplementary material for: Metabolic Adaption of Flexor Carpi Radialis to Amplexus Behavior in Asiatic Toads (Bufo gargarizans)
Source: Int J Mol Sci. 2023 Jun 15;24(12):10174. doi: 10.3390/ijms241210174 (PMC10299559; doi:10.3390/ijms241210174)
Supplement: Supplementary file 1 [file ijms-24-10174-s001.zip]

Archive with 776 entries (550 files):
- GCMS/
- GCMS/NA10.D/
- GCMS/NA10.D/AcqData/
- GCMS/NA10.D/AcqData/20221113-30min.M/
- GCMS/NA10.D/AcqData/20221113-30min.M/acq.ms
- GCMS/NA10.D/AcqData/Contents.xml
- GCMS/NA10.D/AcqData/Devices.xml
- GCMS/NA10.D/AcqData/MSPeak.bin
- GCMS/NA10.D/AcqData/MSScan.bin
- GCMS/NA10.D/AcqData/MSScan.xsd
- GCMS/NA10.D/AcqData/MSTS.xml
- GCMS/NA10.D/AcqData/sample_info.xml
- GCMS/NA10.D/AcqData/sequence.xml
- GCMS/NA10.D/AcqData-CumulativeAuditTrail.xml
- GCMS/NA10.D/GC.ini
- GCMS/NA10.D/PRE_POST.INI
- GCMS/NA10.D/Results/
- GCMS/NA10.D/Results/Qual/
- GCMS/NA10.D/Results/Qual/Version4/
- GCMS/NA10.D/Results/Qual/Version4/QualResult.bin
- GCMS/NA10.D/Results/Qual/Version4/default.m/
- GCMS/NA10.D/Results/Qual/Version4/default.m/DaMethod/
- GCMS/NA10.D/Results/Qual/Version4/default.m/DaMethod/Qual/
- GCMS/NA10.D/Results/Qual/Version4/default.m/DaMethod/Qual/info.xml
- GCMS/NA10.D/Results/Qual/Version4/default.m/DaMethod/Qual/qualitative.xml
- GCMS/NA10.D/TEMPBASE
- GCMS/NA10.D/acqmeth.txt
- GCMS/NA10.D/checksum.xml
- GCMS/NA10.D/data.ms
- GCMS/NA10.D/runstart.txt
- GCMS/NA10.D/tic_front.csv
- GCMS/NA10.D/tic_front.tsv
- GCMS/NA11.D/
- GCMS/NA11.D/AcqData/
- GCMS/NA11.D/AcqData/20221113-30min.M/
- GCMS/NA11.D/AcqData/20221113-30min.M/acq.ms
- GCMS/NA11.D/AcqData/Contents.xml
- GCMS/NA11.D/AcqData/Devices.xml
- GCMS/NA11.D/AcqData/MSPeak.bin
- GCMS/NA11.D/AcqData/MSScan.bin
- GCMS/NA11.D/AcqData/MSScan.xsd
- GCMS/NA11.D/AcqData/MSTS.xml
- GCMS/NA11.D/AcqData/sample_info.xml
- GCMS/NA11.D/AcqData/sequence.xml
- GCMS/NA11.D/AcqData-CumulativeAuditTrail.xml
- GCMS/NA11.D/GC.ini
- GCMS/NA11.D/PRE_POST.INI
- GCMS/NA11.D/Results/
- GCMS/NA11.D/Results/Qual/
- GCMS/NA11.D/Results/Qual/Version4/
- GCMS/NA11.D/Results/Qual/Version4/QualResult.bin
- GCMS/NA11.D/Results/Qual/Version4/default.m/
- GCMS/NA11.D/Results/Qual/Version4/default.m/DaMethod/
- GCMS/NA11.D/Results/Qual/Version4/default.m/DaMethod/Qual/
- GCMS/NA11.D/Results/Qual/Version4/default.m/DaMethod/Qual/info.xml
- GCMS/NA11.D/Results/Qual/Version4/default.m/DaMethod/Qual/qualitative.xml
- GCMS/NA11.D/TEMPBASE
- GCMS/NA11.D/acqmeth.txt
- GCMS/NA11.D/checksum.xml
- GCMS/NA11.D/data.ms
- GCMS/NA11.D/runstart.txt
- GCMS/NA11.D/tic_front.csv
- GCMS/NA11.D/tic_front.tsv
- GCMS/NA12.D/
- GCMS/NA12.D/AcqData/
- GCMS/NA12.D/AcqData/20221113-30min.M/
- GCMS/NA12.D/AcqData/20221113-30min.M/acq.ms
- GCMS/NA12.D/AcqData/Contents.xml
- GCMS/NA12.D/AcqData/Devices.xml
- GCMS/NA12.D/AcqData/MSPeak.bin
- GCMS/NA12.D/AcqData/MSScan.bin
- GCMS/NA12.D/AcqData/MSScan.xsd
- GCMS/NA12.D/AcqData/MSTS.xml
- GCMS/NA12.D/AcqData/sample_info.xml
- GCMS/NA12.D/AcqData/sequence.xml
- GCMS/NA12.D/AcqData-CumulativeAuditTrail.xml
- GCMS/NA12.D/GC.ini
- GCMS/NA12.D/PRE_POST.INI
- GCMS/NA12.D/Results/
- GCMS/NA12.D/Results/Qual/
- GCMS/NA12.D/Results/Qual/Version4/
- GCMS/NA12.D/Results/Qual/Version4/QualResult.bin
- GCMS/NA12.D/Results/Qual/Version4/default.m/
- GCMS/NA12.D/Results/Qual/Version4/default.m/DaMethod/
- GCMS/NA12.D/Results/Qual/Version4/default.m/DaMethod/Qual/
- GCMS/NA12.D/Results/Qual/Version4/default.m/DaMethod/Qual/info.xml
- GCMS/NA12.D/Results/Qual/Version4/default.m/DaMethod/Qual/qualitative.xml
- GCMS/NA12.D/TEMPBASE
- GCMS/NA12.D/acqmeth.txt
- GCMS/NA12.D/checksum.xml
- GCMS/NA12.D/data.ms
- GCMS/NA12.D/runstart.txt
- GCMS/NA12.D/tic_front.csv
- GCMS/NA12.D/tic_front.tsv
- GCMS/NA13.D/
- GCMS/NA13.D/AcqData/
- GCMS/NA13.D/AcqData/20221113-30min.M/
- GCMS/NA13.D/AcqData/20221113-30min.M/acq.ms
- GCMS/NA13.D/AcqData/Contents.xml
- GCMS/NA13.D/AcqData/Devices.xml
- GCMS/NA13.D/AcqData/MSPeak.bin
- GCMS/NA13.D/AcqData/MSScan.bin
- GCMS/NA13.D/AcqData/MSScan.xsd
- GCMS/NA13.D/AcqData/MSTS.xml
- GCMS/NA13.D/AcqData/sample_info.xml
- GCMS/NA13.D/AcqData/sequence.xml
- GCMS/NA13.D/AcqData-CumulativeAuditTrail.xml
- GCMS/NA13.D/GC.ini
- GCMS/NA13.D/PRE_POST.INI
- GCMS/NA13.D/Results/
- GCMS/NA13.D/Results/Qual/
- GCMS/NA13.D/Results/Qual/Version4/
- GCMS/NA13.D/Results/Qual/Version4/QualResult.bin
- GCMS/NA13.D/Results/Qual/Version4/default.m/
- GCMS/NA13.D/Results/Qual/Version4/default.m/DaMethod/
- GCMS/NA13.D/Results/Qual/Version4/default.m/DaMethod/Qual/
- GCMS/NA13.D/Results/Qual/Version4/default.m/DaMethod/Qual/info.xml
- GCMS/NA13.D/Results/Qual/Version4/default.m/DaMethod/Qual/qualitative.xml
- GCMS/NA13.D/TEMPBASE
- GCMS/NA13.D/acqmeth.txt
- GCMS/NA13.D/checksum.xml
- GCMS/NA13.D/data.ms
- GCMS/NA13.D/runstart.txt
- GCMS/NA13.D/tic_front.csv
- GCMS/NA13.D/tic_front.tsv
- GCMS/NA14.D/
- GCMS/NA14.D/AcqData/
- GCMS/NA14.D/AcqData/20221113-30min.M/
- GCMS/NA14.D/AcqData/20221113-30min.M/acq.ms
- GCMS/NA14.D/AcqData/Contents.xml
- GCMS/NA14.D/AcqData/Devices.xml
- GCMS/NA14.D/AcqData/MSPeak.bin
- GCMS/NA14.D/AcqData/MSScan.bin
- GCMS/NA14.D/AcqData/MSScan.xsd
- GCMS/NA14.D/AcqData/MSTS.xml
- GCMS/NA14.D/AcqData/sample_info.xml
- GCMS/NA14.D/AcqData/sequence.xml
- GCMS/NA14.D/AcqData-CumulativeAuditTrail.xml
- GCMS/NA14.D/GC.ini
- GCMS/NA14.D/PRE_POST.INI
- GCMS/NA14.D/Results/
- GCMS/NA14.D/Results/Qual/
- GCMS/NA14.D/Results/Qual/Version4/
- GCMS/NA14.D/Results/Qual/Version4/QualResult.bin
- GCMS/NA14.D/Results/Qual/Version4/default.m/
- GCMS/NA14.D/Results/Qual/Version4/default.m/DaMethod/
- GCMS/NA14.D/Results/Qual/Version4/default.m/DaMethod/Qual/
- GCMS/NA14.D/Results/Qual/Version4/default.m/DaMethod/Qual/info.xml
- GCMS/NA14.D/Results/Qual/Version4/default.m/DaMethod/Qual/qualitative.xml
- GCMS/NA14.D/TEMPBASE
- GCMS/NA14.D/acqmeth.txt
- GCMS/NA14.D/checksum.xml
- GCMS/NA14.D/data.ms
- GCMS/NA14.D/runstart.txt
- GCMS/NA14.D/tic_front.csv
- GCMS/NA14.D/tic_front.tsv
- GCMS/NA15.D/
- GCMS/NA15.D/AcqData/
- GCMS/NA15.D/AcqData/20221113-30min.M/
- GCMS/NA15.D/AcqData/20221113-30min.M/acq.ms
- GCMS/NA15.D/AcqData/Contents.xml
- GCMS/NA15.D/AcqData/Devices.xml
- GCMS/NA15.D/AcqData/MSPeak.bin
- GCMS/NA15.D/AcqData/MSScan.bin
- GCMS/NA15.D/AcqData/MSScan.xsd
- GCMS/NA15.D/AcqData/MSTS.xml
- GCMS/NA15.D/AcqData/sample_info.xml
- GCMS/NA15.D/AcqData/sequence.xml
- GCMS/NA15.D/AcqData-CumulativeAuditTrail.xml
- GCMS/NA15.D/GC.ini
- GCMS/NA15.D/PRE_POST.INI
- GCMS/NA15.D/Results/
- GCMS/NA15.D/Results/Qual/
- GCMS/NA15.D/Results/Qual/Version4/
- GCMS/NA15.D/Results/Qual/Version4/QualResult.bin
- GCMS/NA15.D/Results/Qual/Version4/default.m/
- GCMS/NA15.D/Results/Qual/Version4/default.m/DaMethod/
- GCMS/NA15.D/Results/Qual/Version4/default.m/DaMethod/Qual/
- GCMS/NA15.D/Results/Qual/Version4/default.m/DaMethod/Qual/info.xml
- GCMS/NA15.D/Results/Qual/Version4/default.m/DaMethod/Qual/qualitative.xml
- GCMS/NA15.D/TEMPBASE
- GCMS/NA15.D/acqmeth.txt
- GCMS/NA15.D/checksum.xml
- GCMS/NA15.D/data.ms
- GCMS/NA15.D/runstart.txt
- GCMS/NA15.D/tic_front.csv
- GCMS/NA15.D/tic_front.tsv
- GCMS/NA6.D/
- GCMS/NA6.D/AcqData/
- GCMS/NA6.D/AcqData/20221113-30min.M/
- GCMS/NA6.D/AcqData/20221113-30min.M/acq.ms
- GCMS/NA6.D/AcqData/Contents.xml
- GCMS/NA6.D/AcqData/Devices.xml
- GCMS/NA6.D/AcqData/MSPeak.bin
- GCMS/NA6.D/AcqData/MSScan.bin
- GCMS/NA6.D/AcqData/MSScan.xsd
- GCMS/NA6.D/AcqData/MSTS.xml
- GCMS/NA6.D/AcqData/sample_info.xml
- GCMS/NA6.D/AcqData/sequence.xml
- GCMS/NA6.D/AcqData-CumulativeAuditTrail.xml
- GCMS/NA6.D/GC.ini
- GCMS/NA6.D/PRE_POST.INI
- GCMS/NA6.D/Results/
- GCMS/NA6.D/Results/Qual/
- GCMS/NA6.D/Results/Qual/Version4/
- GCMS/NA6.D/Results/Qual/Version4/QualResult.bin
- GCMS/NA6.D/Results/Qual/Version4/default.m/
- GCMS/NA6.D/Results/Qual/Version4/default.m/DaMethod/
- GCMS/NA6.D/Results/Qual/Version4/default.m/DaMethod/Qual/
- GCMS/NA6.D/Results/Qual/Version4/default.m/DaMethod/Qual/info.xml
- GCMS/NA6.D/Results/Qual/Version4/default.m/DaMethod/Qual/qualitative.xml
- GCMS/NA6.D/TEMPBASE
- GCMS/NA6.D/acqmeth.txt
- GCMS/NA6.D/checksum.xml
- GCMS/NA6.D/data.ms
- GCMS/NA6.D/runstart.txt
- GCMS/NA6.D/tic_front.csv
- GCMS/NA6.D/tic_front.tsv
- GCMS/NA7.D/
- GCMS/NA7.D/AcqData/
- GCMS/NA7.D/AcqData/20221113-30min.M/
- GCMS/NA7.D/AcqData/20221113-30min.M/acq.ms
- GCMS/NA7.D/AcqData/Contents.xml
- GCMS/NA7.D/AcqData/Devices.xml
- GCMS/NA7.D/AcqData/MSPeak.bin
- GCMS/NA7.D/AcqData/MSScan.bin
- GCMS/NA7.D/AcqData/MSScan.xsd
- GCMS/NA7.D/AcqData/MSTS.xml
- GCMS/NA7.D/AcqData/sample_info.xml
- GCMS/NA7.D/AcqData/sequence.xml
- GCMS/NA7.D/AcqData-CumulativeAuditTrail.xml
- GCMS/NA7.D/GC.ini
- GCMS/NA7.D/PRE_POST.INI
- GCMS/NA7.D/Results/
- GCMS/NA7.D/Results/Qual/
- GCMS/NA7.D/Results/Qual/Version4/
- GCMS/NA7.D/Results/Qual/Version4/QualResult.bin
- GCMS/NA7.D/Results/Qual/Version4/default.m/
- GCMS/NA7.D/Results/Qual/Version4/default.m/DaMethod/
- GCMS/NA7.D/Results/Qual/Version4/default.m/DaMethod/Qual/
- GCMS/NA7.D/Results/Qual/Version4/default.m/DaMethod/Qual/info.xml
- GCMS/NA7.D/Results/Qual/Version4/default.m/DaMethod/Qual/qualitative.xml
- GCMS/NA7.D/TEMPBASE
- GCMS/NA7.D/acqmeth.txt
- GCMS/NA7.D/checksum.xml
- GCMS/NA7.D/data.ms
- GCMS/NA7.D/runstart.txt
- GCMS/NA7.D/tic_front.csv
- GCMS/NA7.D/tic_front.tsv
- GCMS/NA8.D/
- GCMS/NA8.D/AcqData/
- GCMS/NA8.D/AcqData/20221113-30min.M/
- GCMS/NA8.D/AcqData/20221113-30min.M/acq.ms
- GCMS/NA8.D/AcqData/Contents.xml
- GCMS/NA8.D/AcqData/Devices.xml
- GCMS/NA8.D/AcqData/MSPeak.bin
- GCMS/NA8.D/AcqData/MSScan.bin
- GCMS/NA8.D/AcqData/MSScan.xsd
- GCMS/NA8.D/AcqData/MSTS.xml
- GCMS/NA8.D/AcqData/sample_info.xml
- GCMS/NA8.D/AcqData/sequence.xml
- GCMS/NA8.D/AcqData-CumulativeAuditTrail.xml
- GCMS/NA8.D/GC.ini
- GCMS/NA8.D/PRE_POST.INI
- GCMS/NA8.D/Results/
- GCMS/NA8.D/Results/Qual/
- GCMS/NA8.D/Results/Qual/Version4/
- GCMS/NA8.D/Results/Qual/Version4/QualResult.bin
- GCMS/NA8.D/Results/Qual/Version4/default.m/
- GCMS/NA8.D/Results/Qual/Version4/default.m/DaMethod/
- GCMS/NA8.D/Results/Qual/Version4/default.m/DaMethod/Qual/
- GCMS/NA8.D/Results/Qual/Version4/default.m/DaMethod/Qual/info.xml
- GCMS/NA8.D/Results/Qual/Version4/default.m/DaMethod/Qual/qualitative.xml
- GCMS/NA8.D/TEMPBASE
- GCMS/NA8.D/acqmeth.txt
- GCMS/NA8.D/checksum.xml
- GCMS/NA8.D/data.ms
- GCMS/NA8.D/runstart.txt
- GCMS/NA8.D/tic_front.csv
- GCMS/NA8.D/tic_front.tsv
- GCMS/NA9.D/
- GCMS/NA9.D/AcqData/
- GCMS/NA9.D/AcqData/20221113-30min.M/
- GCMS/NA9.D/AcqData/20221113-30min.M/acq.ms
- GCMS/NA9.D/AcqData/Contents.xml
- GCMS/NA9.D/AcqData/Devices.xml
- GCMS/NA9.D/AcqData/MSPeak.bin
- GCMS/NA9.D/AcqData/MSScan.bin
- GCMS/NA9.D/AcqData/MSScan.xsd
- GCMS/NA9.D/AcqData/MSTS.xml
- GCMS/NA9.D/AcqData/sample_info.xml
- GCMS/NA9.D/AcqData/sequence.xml
- GCMS/NA9.D/AcqData-CumulativeAuditTrail.xml
- GCMS/NA9.D/GC.ini
- GCMS/NA9.D/PRE_POST.INI
- GCMS/NA9.D/Results/
- GCMS/NA9.D/Results/Qual/
- GCMS/NA9.D/Results/Qual/Version4/
- GCMS/NA9.D/Results/Qual/Version4/QualResult.bin
- GCMS/NA9.D/Results/Qual/Version4/default.m/
[truncated: 476 more entries]
