# Supplementary material for: Metabolic Adaption of Flexor Carpi Radialis to Amplexus Behavior in Asiatic Toads (Bufo gargarizans)
Source: Int J Mol Sci. 2023 Jun 15;24(12):10174. doi: 10.3390/ijms241210174 (PMC10299559; doi:10.3390/ijms241210174)
Supplement: Supplementary file 1 [file ijms-24-10174-s001.zip › GCMS/NA10.D/AcqData/Devices.xml]

<?xml version="1.0" encoding="utf-8"?>
<Devices>
    <Version>1</Version>
    <Device DeviceID="1">
        <Name>SingleQuadrupole</Name>
        <DriverVersion>10.2.0.0</DriverVersion>
        <FirmwareVersion>6.00.35   </FirmwareVersion>
        <ModelNumber>5977</ModelNumber>
        <OrdinalNumber>1</OrdinalNumber>
        <SerialNumber>US1945MS03</SerialNumber>
        <Type>2</Type>
        <StoredDataType>8</StoredDataType>
        <Delay>0</Delay>
        <Vendor>1</Vendor>
    </Device>
</Devices>
