# Supplementary material for: Metabolic Adaption of Flexor Carpi Radialis to Amplexus Behavior in Asiatic Toads (Bufo gargarizans)
Source: Int J Mol Sci. 2023 Jun 15;24(12):10174. doi: 10.3390/ijms241210174 (PMC10299559; doi:10.3390/ijms241210174)
Supplement: Supplementary file 1 [file ijms-24-10174-s001.zip › GCMS/NA10.D/PRE_POST.INI]

[Configured_Instruments]
MS_ID=5977
MS_IP=192.168.254.12
MS_SN=US1945MS03
MS_FW=6.00.35
GC_ID=8890
GC_IP=192.168.254.11
GC_SN=CN2031A064
GC_FW=2.5.1.9
[POSTRUN]
SOURCE=MS
Application=MassHunter GC/MS Acquisition  10.2.489  02-Aug-2022  Copyright � 1989-2021 Agilent Technologies, Inc.
Date=Sat Mar 04 06:20:58 2023
InjTime=04 Mar 2023 05:50 am
SampleAmount=0
Multiplier=1
SmartCard=AGILENT TECHNOLOGIES,5977,US1945MS03,6.00.35   
serial_n=US1945MS03
acqmode=0
TuneName=etune.u
TunePath=D:\MassHunter\GCMS\1\5977\
TuneDate=31 Jan 2023   2:54 pm
CImode=0
CIpolarity=0
SourceTemp=230
QuadTemp=150
Pressure=-1.00E+00
TurboPower=19.3 watts
Matrix=1
InitialAmt=1
FinalAmt=1
PrimaryFile=\data.ms
PrimaryType=hgfile
DataRecord=REV2:PARAFIT3
SourceConf=101
Observedm1=69.0164303910845
Observedm2=218.979586161469
Observedm3=502.02486012442
Instrument Name=8890-5977B
controller=Top Sequence
[Scan Parameters]
scanstart1=4.8
lowmass1=50
highmass1=500
[TuneValues]
massgain=120
massoffset=-24
amugain=2576
amuoffset=138.4375
dcpolarity=0
emission=34.592541048648
electron=70.0073246658121
emvolts=1074.34535799304
ACTUAL_EMVOLTS=1208.2
GAIN FACTOR= 1.00
entrance_lens=12.5818270639961
filament=2
ionfocus=89.822366011476
repeller=3.19204309608106
entlensoffset=13.7286656085948
[MS_Faults]
NUM_MS_Faults=0
[firmware]
MSSC=:
BSP=1.2/27.16T
HTTP=0.1
LUI=04.33A.20210804
[Type]
Type=1
MHAcq=1
[Sequence]
_methpath$=D:\MassHunter\GCMS\1\methods\
_methfile$=20221113-30min.M
SeqFileName=D:\MassHunter\GCMS\1\sequence\20230303.sequence.xml
[HW Config]
Smartcard=SC3.3 (SC33,40.0,32M,0K,64M,0x3722)
Sideboard=5975HI_SIDEBOARD
Log Amplifier=LOG02,122,55,2,CAL,z719V10179
Vacuum Pump=TURBO_PUMP
Vacuum Guage=NO_VGAUGE
CI Flow Control=NO_FCB
HES Driver PCA=SRC_PCA_TYPE_UNK
[Factors]
Mist=20
Scan=NORM
A/Ds=16.00
AVG.=1
Samp=4
Step=0.03
Filter=Mass:ISTD
Qual=PARAFIT3
SimSampPer=16
Madly=800,9
5975NoiseReduction=1
5975EMSaver=-1
LagFactors=-0.0285:8e-05:0
tbyrst=40
mbyrst=40
tdomain=COEF,1.000000
mdomain=-0.005964,-0.016017,0.008343,0.108516,0.247621
DIP  100=45 mv
DIP 1048=509 mv
[GainCoefficients]
Squared_=17.7715269368491
Linear__=57.0301927793771
Constant=478.826863572933
[Injection]
Injection Location=1
Tower=0
F. SyringeVolume=10
F. MethodVolume=1
F. OverrideVolume=0
R. SyringeVolume=0
R. MethodVolume=0
R. OverrideVolume=0
Maxvial-1=150
Maxvial-2=0
Maxvial-3=0
method specified sample prep=<none>
[FC_VGauge]
CI=NO_FCB
Gauge=NO_VGAUGE
[Compliance]
_iscompliant=0
_isRandR=0
_isSecureFS=0
_isSecureRemoteFS=0
[Notes]
1=When RunStart, RunSequence starts OR in a sequence end of previous sample.
2=When RUNSTART command if called to collect the data file.
3=When PERFORMINJECT is sent to sampler for Pretreatment and injection.
4=When Sampler Injection cycle starts
5=When the data acquisition starts.
6=When the GC PostRun method starts.
7=When PRE_POST.ini is written; Acquisition is Done.
8=When all method post-processing and data analysis is done.
l=l
[Timings]
TS1_______Start$=2023-03-04T05:46:50+08:00
TS2____AcqStart$=2023-03-04T05:47:01+08:00
TS3__PerformInj$=2023-03-04T05:49:37+08:00
TS4____StartInj$=2023-03-04T05:49:37+08:00
TS5____StartRun$=2023-03-04T05:50:54+08:00
TS6StartPostRun$=2023-03-04T06:20:58+08:00
TS7StartPostAcq$=2023-03-04T06:20:58+08:00
TS8____MethDone$=2023-03-04T06:21:11+08:00
l=l
[Seconds since 1970]
TS1_______Start$=1677908810
TS2____AcqStart$=1677908821
TS3__PerformInj$=1677908978
TS4____StartInj$=1677908978
TS5____StartRun$=1677909055
TS6StartPostRun$=1677910859
TS7StartPostAcq$=1677910859
TS8____MethDone$=1677910872
l=l
[Total Elapsed Time in seconds]
TS1_______Start$=0
TS2____AcqStart$=11
TS3__PerformInj$=168
TS4____StartInj$=168
TS5____StartRun$=245
TS6StartPostRun$=2049
TS7StartPostAcq$=2049
TS8____MethDone$=2062
l=l
[Period in seconds]
1-2  Pre-Acquisition Overhead=11
2-3          Equilibrium Time=157
3-4              Pretreatment=0
4-5              Preinjection=77
5-6          Data Acquisition=1804
6-7             PostRunMethod=0
7-8  Post-Acquisition Overhead=13
l=l
