# Supplementary material for: Metabolic Adaption of Flexor Carpi Radialis to Amplexus Behavior in Asiatic Toads (Bufo gargarizans)
Source: Int J Mol Sci. 2023 Jun 15;24(12):10174. doi: 10.3390/ijms241210174 (PMC10299559; doi:10.3390/ijms241210174)
Supplement: Supplementary file 1 [file ijms-24-10174-s001.zip › GCMS/NA10.D/Results/Qual/Version4/default.m/DaMethod/Qual/info.xml]

<AutomationInfo>
    <WorklistAutomation>1</WorklistAutomation>
    <Version>2.0</Version>
    <ProgramExecutions>
        <ProgramExecution>
            <ProgramRegistryKey>Software\Agilent\MassHunter\Workstation\Qual\AutomationHome</ProgramRegistryKey>
            <ProgramPath>Bin\QualAutomation.exe</ProgramPath>
            <ProgramParameters />
            <TimeOut>0</TimeOut>
        </ProgramExecution>
    </ProgramExecutions>
</AutomationInfo>
