# Supplementary material for: Metabolic Adaption of Flexor Carpi Radialis to Amplexus Behavior in Asiatic Toads (Bufo gargarizans)
Source: Int J Mol Sci. 2023 Jun 15;24(12):10174. doi: 10.3390/ijms241210174 (PMC10299559; doi:10.3390/ijms241210174)
Supplement: Supplementary file 1 [file ijms-24-10174-s001.zip › GCMS/NA10.D/checksum.xml]

<?xml version="1.0" encoding="utf-8"?>
<!--Checksum file.-->
<Checksum SchemaVersion="2" ALGO_VERSION="1">
  <MAIN HASHCODE="51-3E-D1-C9-E4-67-B5-E5-BF-87-AB-0C-4B-D4-44-2A-22-B2-EC-2B-96-45-63-4D-2A-B7-72-68-EF-C8-0A-DD-F9-B4-38-6B-21-38-C8-BD-8C-31-36-08-B6-A2-88-19-D2-46-E6-E0-E3-18-76-58-A6-B3-58-45-90-C2-6F-65">
    <Folder name="AcqData">75-1B-21-71-4D-DD-AD-40-2B-27-89-DD-F1-63-25-1C-08-E5-87-42-F1-C8-7A-24-46-D1-29-99-2C-CA-D0-E7-CE-F7-51-AB-A3-F0-6A-D9-B9-9E-0D-E6-A0-D4-42-2A-02-4B-AA-3A-6E-21-0F-70-EE-6E-7A-53-5D-A7-7D-66</Folder>
  </MAIN>
</Checksum>
