# Supplementary material for: Metabolic Adaption of Flexor Carpi Radialis to Amplexus Behavior in Asiatic Toads (Bufo gargarizans)
Source: Int J Mol Sci. 2023 Jun 15;24(12):10174. doi: 10.3390/ijms241210174 (PMC10299559; doi:10.3390/ijms241210174)
Supplement: Supplementary file 1 [file ijms-24-10174-s001.zip › GCMS/NA10.D/tic_front.csv]

D:\MassHunter\GCMS\1\data\2023\202303\20230303\DZLM20228332\NA10.D Sat Mar 04 06:21:09 2023
Start of data points
4.89238	537417
4.89757	541289
4.90275	531626
4.90795	513241
4.91313	505692
4.91832	487670
4.92352	468854
4.92870	468473
4.93388	456367
4.93907	451787
4.94427	439020
4.94945	432550
4.95463	428855
4.95983	432993
4.96502	429576
4.97020	417912
4.97540	445802
4.98058	465794
4.98577	458149
4.99097	477030
4.99615	466246
5.00133	459947
5.00653	456345
5.01172	493925
5.01690	579048
5.02210	677994
5.02728	727645
5.03247	702008
5.03767	636091
5.04285	565130
5.04803	490671
5.05323	449124
5.05842	433866
5.06360	405263
5.06880	412943
5.07398	408541
5.07917	412758
5.08437	408009
5.08955	404328
5.09473	412711
5.09992	419520
5.10512	424314
5.11030	428488
5.11548	417661
5.12068	416609
5.12587	404567
5.13105	383273
5.13625	372254
5.14143	366262
5.14662	361459
5.15182	351447
5.15700	356696
5.16218	356340
5.16738	353050
5.17257	350125
5.17775	354785
5.18295	362308
5.18813	362410
5.19332	383709
5.19852	384691
5.20370	378582
5.20888	374636
5.21408	388922
5.21927	387661
5.22445	390605
5.22965	393271
5.23483	403139
5.24002	413923
5.24522	420068
5.25040	416670
5.25558	407086
5.26077	395751
5.26597	376974
5.27115	370464
5.27633	361630
5.28153	373366
5.28672	396266
5.29190	418102
5.29710	411517
5.30228	404916
5.30747	404927
5.31267	395605
5.31785	393640
5.32303	401438
5.32823	427886
5.33342	458576
5.33860	480703
5.34380	555155
5.34898	681160
5.35417	844765
5.35937	933219
5.36455	980435
5.36973	1068516
5.37493	1311483
5.38012	1777415
5.38530	2489190
5.39050	3134863
5.39568	3322268
5.40087	2925987
5.40607	2218147
5.41125	1777057
5.41643	1827250
5.42162	2220071
5.42682	2629395
5.43200	2642274
5.43718	2247984
5.44238	1535984
5.44757	956336
5.45275	625060
5.45795	490636
5.46313	484201
5.46832	536782
5.47352	611344
5.47870	659718
5.48388	622568
5.48908	535255
5.49427	430461
5.49945	365731
5.50465	341911
5.50983	342421
5.51502	346675
5.52022	356863
5.52540	355618
5.53058	378809
5.53578	385883
5.54097	414704
5.54615	428858
5.55135	437911
5.55653	455782
5.56172	494017
5.56692	574248
5.57210	683746
5.57728	795882
5.58247	804461
5.58767	703421
5.59285	561886
5.59803	478799
5.60323	502735
5.60842	591680
5.61360	673007
5.61880	658789
5.62398	599324
5.62917	516714
5.63437	458499
5.63955	435925
5.64473	444916
5.64993	474893
5.65512	500531
5.66030	509965
5.66550	498949
5.67068	481387
5.67587	470052
5.68107	474673
5.68625	482718
5.69143	523493
5.69663	578299
5.70182	669802
5.70700	817774
5.71220	941968
5.71738	1022109
5.72257	958865
5.72777	812628
5.73295	665493
5.73813	590238
5.74332	551363
5.74852	515543
5.75370	440446
5.75888	390206
5.76408	343423
5.76927	322144
5.77445	298715
5.77965	288998
5.78483	282849
5.79002	287502
5.79522	272344
5.80040	267283
5.80558	277924
5.81078	269442
5.81597	281401
5.82115	285975
5.82635	292116
5.83153	296863
5.83672	290385
5.84192	299613
5.84710	306785
5.85228	321068
5.85748	384211
5.86267	661892
5.86785	1500476
5.87305	3490789
5.87823	6402700
5.88342	9190890
5.88862	1.087212E+07
5.89380	1.131962E+07
5.89898	1.186535E+07
5.90417	1.335994E+07
5.90937	1.600071E+07
5.91455	1.899614E+07
5.91973	2.187701E+07
5.92493	2.527134E+07
5.93012	2.887363E+07
5.93530	3.156115E+07
5.94050	3.542055E+07
5.94568	3.64864E+07
5.95087	3.71708E+07
5.95607	3.853761E+07
5.96125	4.03422E+07
5.96643	3.988E+07
5.97163	3.633138E+07
5.97682	2.001939E+07
5.98200	2590341
5.98720	805449
5.99238	831523
5.99757	927297
6.00277	978874
6.00795	974068
6.01313	876727
6.01833	694280
6.02352	493358
6.02870	377911
6.03390	328645
6.03908	332001
6.04427	364585
6.04947	449736
6.05465	504918
6.05983	496787
6.06502	441727
6.07022	374897
6.07540	334470
6.08058	305935
6.08578	294419
6.09097	291160
6.09615	291393
6.10135	298597
6.10653	301389
6.11172	312517
6.11692	313717
6.12210	322292
6.12728	327794
6.13248	340090
6.13767	347719
6.14285	358241
6.14805	371943
6.15323	368737
6.15842	353027
6.16362	327052
6.16880	303445
6.17398	293328
6.17918	296314
6.18437	301911
6.18955	328666
6.19475	354314
6.19993	389005
6.20512	381496
6.21032	346900
6.21550	309969
6.22068	281754
6.22587	265373
6.23107	267380
6.23625	264017
6.24143	260058
6.24663	270173
6.25182	267678
6.25700	265084
6.26220	258216
6.26738	254000
6.27257	251516
6.27777	249983
6.28295	253468
6.28813	255676
6.29333	252702
6.29852	250072
6.30370	248882
6.30890	252375
6.31408	243660
6.31927	249710
6.32447	247643
6.32965	244749
6.33483	240374
6.34003	242956
6.34522	246806
6.35040	249400
6.35560	257751
6.36078	268804
6.36597	278357
6.37117	286263
6.37635	292847
6.38153	298428
6.38672	294080
6.39192	300025
6.39710	288216
6.40228	279640
6.40748	273445
6.41267	263647
6.41785	271162
6.42305	268104
6.42823	264186
6.43342	254809
6.43862	247897
6.44380	241383
6.44898	238302
6.45418	239611
6.45937	238203
6.46455	238923
6.46975	241148
6.47493	244989
6.48012	248659
6.48532	252513
6.49050	256488
6.49568	263838
6.50088	276483
6.50607	294664
6.51125	311149
6.51645	320839
6.52163	315433
6.52682	326028
6.53202	340780
6.53720	367017
6.54238	374936
6.54757	388040
6.55277	421416
6.55795	541748
6.56313	906249
6.56833	1746152
6.57352	3132711
6.57870	4308808
6.58390	4572006
6.58908	3487477
6.59427	2005547
6.59947	966617
6.60465	484493
6.60983	339685
6.61503	327303
6.62022	357511
6.62540	380555
6.63060	365024
6.63578	329030
6.64097	300710
6.64617	285641
6.65135	280288
6.65653	275906
6.66173	294471
6.66692	299761
6.67210	304433
6.67730	302664
6.68248	286566
6.68767	289086
6.69285	273265
6.69805	281627
6.70323	284600
6.70842	291385
6.71362	288710
6.71880	287386
6.72398	286564
6.72918	291542
6.73437	290923
6.73955	291997
6.74475	293669
6.74993	287517
6.75512	282188
6.76032	272076
6.76550	276997
6.77068	280301
6.77588	286174
6.78107	303136
6.78625	344357
6.79145	440853
6.79663	579362
6.80182	766175
6.80702	1015067
6.81220	1446546
6.81738	2442674
6.82258	4530467
6.82777	7892656
6.83295	1.149951E+07
6.83815	1.383601E+07
6.84333	1.364767E+07
6.84852	1.033125E+07
6.85370	5897001
6.85890	2567211
6.86408	1059591
6.86927	607871
6.87447	546495
6.87965	626268
6.88483	845555
6.89003	1430028
6.89522	2812971
6.90040	5000448
6.90560	7549009
6.91078	8676015
6.91597	7792391
6.92117	5304301
6.92635	2708285
6.93153	1178702
6.93673	580210
6.94192	401809
6.94710	361875
6.95230	350715
6.95748	352746
6.96267	359014
6.96787	353567
6.97305	344419
6.97823	331048
6.98343	307861
6.98862	306635
6.99380	293425
6.99900	297348
7.00418	297343
7.00937	303974
7.01457	327353
7.01975	405548
7.02493	584369
7.03012	878242
7.03532	1234376
7.04050	1530049
7.04568	1690164
7.05088	1821712
7.05607	2306396
7.06125	3807785
7.06645	6811286
7.07163	1.091885E+07
7.07682	1.542389E+07
7.08202	1.80733E+07
7.08720	2.009119E+07
7.09238	1.994624E+07
7.09758	1.64138E+07
7.10277	8381852
7.10795	2820490
7.11315	1199480
7.11833	827016
7.12352	724540
7.12872	696196
7.13390	693217
7.13908	704791
7.14428	669682
7.14947	603478
7.15465	512515
7.15985	446671
7.16503	404923
7.17022	382352
7.17542	358615
7.18060	353034
7.18578	342011
7.19097	340324
7.19617	360702
7.20135	399077
7.20653	442501
7.21173	473949
7.21692	488846
7.22210	553802
7.22730	807733
7.23248	1629918
7.23767	3640962
7.24287	7289083
7.24805	1.223981E+07
7.25323	1.670458E+07
7.25843	1.910446E+07
7.26362	1.969371E+07
7.26880	1.721885E+07
7.27400	1.113786E+07
7.27918	5048500
7.28437	1893263
7.28957	852861
7.29475	604499
7.29993	542751
7.30513	512706
7.31032	473434
7.31550	427867
7.32070	384296
7.32588	367314
7.33107	365981
7.33625	383823
7.34145	419053
7.34663	459862
7.35182	506218
7.35702	521934
7.36220	494641
7.36738	436094
7.37258	386700
7.37777	354103
7.38295	330344
7.38815	308526
7.39333	316886
7.39852	329528
7.40372	346861
7.40890	351564
7.41408	363956
7.41928	357363
7.42447	324588
7.42965	313058
7.43485	300588
7.44003	294439
7.44522	289974
7.45042	292055
7.45560	290350
7.46078	288361
7.46598	289155
7.47117	295570
7.47635	313156
7.48155	359839
7.48673	458537
7.49192	603712
7.49710	747703
7.50230	828708
7.50748	806537
7.51267	700119
7.51787	556341
7.52305	458862
7.52823	389681
7.53343	363897
7.53862	337274
7.54380	315629
7.54900	297848
7.55418	285001
7.55937	280048
7.56457	280252
7.56975	279680
7.57493	283827
7.58013	299582
7.58532	310994
7.59050	326323
7.59570	335441
7.60088	326013
7.60607	325371
7.61127	314434
7.61645	315395
7.62163	322139
7.62683	335282
7.63202	381718
7.63720	429911
7.64240	473771
7.64758	503164
7.65277	592168
7.65795	848662
7.66315	1402670
7.66833	2192914
7.67352	2786809
7.67872	2778845
7.68390	2169790
7.68908	1411467
7.69428	857168
7.69947	561241
7.70465	447408
7.70985	410398
7.71503	397737
7.72022	382121
7.72542	362558
7.73060	343242
7.73578	336607
7.74098	343705
7.74617	366483
7.75135	392792
7.75655	404926
7.76173	400191
7.76692	388120
7.77212	366178
7.77730	347185
7.78248	333411
7.78768	326311
7.79287	316553
7.79805	317383
7.80325	317446
7.80843	320704
7.81362	313276
7.81880	311222
7.82400	299442
7.82918	295156
7.83437	287297
7.83957	286766
7.84475	283148
7.84993	286445
7.85513	285878
7.86032	287833
7.86550	277896
7.87070	286266
7.87588	283272
7.88107	288852
7.88627	287990
7.89145	299352
7.89663	309547
7.90183	355289
7.90702	437344
7.91220	571034
7.91740	684925
7.92258	718789
7.92777	656937
7.93297	551011
7.93815	442660
7.94333	375405
7.94853	331712
7.95372	331685
7.95890	336646
7.96410	362464
7.96928	369967
7.97447	369340
7.97965	350331
7.98485	325149
7.99003	308164
7.99522	298478
8.00042	312683
8.00560	358234
8.01078	406663
8.01598	478803
8.02117	552188
8.02635	683151
8.03155	854057
8.03673	1031065
8.04192	1104187
8.04712	970550
8.05230	768310
8.05748	563533
8.06268	457098
8.06787	400455
8.07305	385693
8.07825	390366
8.08343	386564
8.08862	392535
8.09382	416334
8.09900	504319
8.10418	699868
8.10938	1008596
8.11457	1272475
8.11975	1323963
8.12495	1084800
8.13013	761694
8.13532	522513
8.14050	405615
8.14570	361079
8.15088	330708
8.15607	311897
8.16127	294849
8.16645	287714
8.17163	282040
8.17683	278059
8.18202	279318
8.18720	290707
8.19240	302280
8.19758	323688
8.20277	333887
8.20797	326814
8.21315	318063
8.21833	297191
8.22353	290475
8.22872	288590
8.23390	295159
8.23910	302882
8.24428	303968
8.24947	300868
8.25467	297371
8.25985	291584
8.26503	286007
8.27023	285466
8.27542	297845
8.28060	333153
8.28580	471456
8.29098	890529
8.29617	1855104
8.30135	3460086
8.30655	5201136
8.31173	6137437
8.31692	5897603
8.32212	4223729
8.32730	2456680
8.33248	1244636
8.33768	649736
8.34287	418075
8.34805	346469
8.35325	325423
8.35843	324887
8.36362	360037
8.36882	476853
8.37400	720302
8.37918	1122173
8.38438	1515827
8.38957	1646311
8.39475	1428347
8.39995	1002552
8.40513	636304
8.41032	438952
8.41552	356454
8.42070	329122
8.42588	332708
8.43108	334717
8.43627	338303
8.44145	336583
8.44665	325827
8.45183	311359
8.45702	298543
8.46220	302235
8.46740	291207
8.47258	287137
8.47777	287511
8.48297	294761
8.48815	295175
8.49333	293315
8.49853	290734
8.50372	288592
8.50890	287317
8.51410	284607
8.51928	279986
8.52447	286115
8.52967	288920
8.53485	293734
8.54003	292544
8.54523	294487
8.55042	286748
8.55560	300999
8.56080	306761
8.56598	310721
8.57117	316875
8.57637	317378
8.58155	314501
8.58673	313624
8.59193	307075
8.59712	298795
8.60230	306516
8.60750	309952
8.61268	311895
8.61787	312520
8.62305	316303
8.62825	318954
8.63343	321150
8.63862	326173
8.64382	339545
8.64900	356046
8.65418	370260
8.65938	415297
8.66457	600927
8.66975	1314145
8.67495	3156621
8.68013	6465138
8.68532	1.089208E+07
8.69052	1.566361E+07
8.69570	1.882545E+07
8.70088	2.104484E+07
8.70608	2.22198E+07
8.71127	2.03851E+07
8.71645	1.489669E+07
8.72165	6463936
8.72683	2564978
8.73202	1480254
8.73722	1137316
8.74240	951912
8.74758	878473
8.75278	864549
8.75797	870545
8.76315	836483
8.76835	749632
8.77353	646049
8.77872	538723
8.78390	474976
8.78910	446646
8.79428	427596
8.79947	413120
8.80467	393679
8.80985	393193
8.81503	387936
8.82023	387019
8.82542	387459
8.83060	379779
8.83580	389966
8.84098	389470
8.84617	380542
8.85137	378337
8.85655	375491
8.86173	384061
8.86693	390814
8.87212	407758
8.87730	429855
8.88250	432636
8.88768	437010
8.89287	419199
8.89807	408345
8.90325	390058
8.90843	385760
8.91363	388090
8.91882	391904
8.92400	393745
8.92920	393771
8.93438	395241
8.93957	402795
8.94475	425632
8.94995	481195
8.95513	601054
8.96032	756207
8.96552	896168
8.97070	930654
8.97588	850700
8.98108	703135
8.98627	586559
8.99145	509816
8.99665	464988
9.00183	441970
9.00702	431109
9.01222	422844
9.01740	432987
9.02258	436008
9.02778	427040
9.03297	427085
9.03815	415095
9.04335	417171
9.04853	417568
9.05372	409731
9.05892	418889
9.06410	420773
9.06928	436432
9.07448	453118
9.07967	477136
9.08485	495824
9.09005	494626
9.09523	476005
9.10042	460913
9.10560	443146
9.11080	437667
9.11598	438557
9.12117	450705
9.12637	453133
9.13155	458852
9.13673	456095
9.14193	449488
9.14712	437834
9.15230	429423
9.15750	444269
9.16268	485623
9.16787	535051
9.17307	582323
9.17825	599467
9.18343	567832
9.18863	521575
9.19382	477111
9.19900	456667
9.20420	438341
9.20938	424133
9.21457	416277
9.21977	398928
9.22495	394234
9.23013	411390
9.23533	534206
9.24052	994648
9.24570	2194182
9.25090	4300768
9.25608	6883059
9.26127	9651599
9.26645	1.220151E+07
9.27165	1.473388E+07
9.27683	1.683539E+07
9.28202	1.867417E+07
9.28722	1.993645E+07
9.29240	2.015632E+07
9.29758	1.388527E+07
9.30278	8165710
9.30797	6629042
9.31315	5498448
9.31835	4620230
9.32353	3873329
9.32872	3177443
9.33392	2566312
9.33910	2251789
9.34428	2342096
9.34948	3830345
9.35467	8025366
9.35985	1.408263E+07
9.36505	1.902243E+07
9.37023	2.264725E+07
9.37542	2.557822E+07
9.38062	2.792161E+07
9.38580	2.952143E+07
9.39098	3.010123E+07
9.39618	3.031728E+07
9.40137	3.077377E+07
9.40655	3.104254E+07
9.41173	3.147068E+07
9.41693	3.142581E+07
9.42212	3.038505E+07
9.42730	2.737356E+07
9.43250	1.726826E+07
9.43768	7091244
9.44287	2623578
9.44807	1502931
9.45325	1143563
9.45843	974960
9.46363	870600
9.46882	809057
9.47400	764568
9.47920	721899
9.48438	688903
9.48957	649255
9.49477	628887
9.49995	613795
9.50513	587219
9.51033	585960
9.51552	571431
9.52070	549598
9.52590	541049
9.53108	522889
9.53627	521819
9.54147	509490
9.54665	497787
9.55183	490741
9.55703	484894
9.56222	479920
9.56740	481995
9.57260	472669
9.57778	467017
9.58297	455636
9.58815	453934
9.59335	435480
9.59853	442945
9.60372	441677
9.60892	442138
9.61410	438613
9.61928	430525
9.62448	427536
9.62967	424879
9.63485	448541
9.64005	515435
9.64523	660511
9.65042	886707
9.65562	1085427
9.66080	1177933
9.66598	1053464
9.67118	832469
9.67637	616631
9.68155	485268
9.68675	421819
9.69193	401967
9.69712	393807
9.70232	402067
9.70750	406735
9.71268	410254
9.71788	402311
9.72307	399799
9.72825	419810
9.73345	464916
9.73863	557420
9.74382	652583
9.74900	752779
9.75420	885723
9.75938	1154158
9.76457	1679709
9.76977	2349441
9.77495	2766261
9.78013	2559495
9.78533	1902382
9.79052	1217088
9.79570	755055
9.80090	540631
9.80608	463365
9.81127	439713
9.81647	430497
9.82165	447741
9.82683	557622
9.83203	967214
9.83722	2142283
9.84240	4564458
9.84760	7943950
9.85278	1.06927E+07
9.85797	1.146738E+07
9.86317	1.022724E+07
9.86835	6893786
9.87353	3489447
9.87873	1400922
9.88392	643186
9.88910	417443
9.89430	360315
9.89948	341681
9.90467	341040
9.90985	339093
9.91505	339091
9.92023	348345
9.92542	352569
9.93062	353007
9.93580	351582
9.94098	358718
9.94618	361469
9.95137	358952
9.95655	357495
9.96175	358092
9.96693	356104
9.97212	354843
9.97732	350357
9.98250	351629
9.98768	344929
9.99288	341091
9.99807	338021
10.00325	332787
10.00845	335765
10.01363	339294
10.01882	371972
10.02402	482013
10.02920	817467
10.03438	1598818
10.03958	2985073
10.04477	4441521
10.04995	5291289
10.05513	4864892
10.06033	3634979
10.06552	2158027
10.07070	1133754
10.07590	682139
10.08108	509259
10.08627	452555
10.09147	431758
10.09665	418883
10.10183	406987
10.10703	401689
10.11222	388827
10.11740	381066
10.12260	369555
10.12778	362811
10.13297	364951
10.13817	377225
10.14335	394013
10.14853	405899
10.15373	397194
10.15892	386335
10.16410	360508
10.16930	349862
10.17448	356567
10.17967	352340
10.18487	363972
10.19005	361848
10.19523	367650
10.20043	363845
10.20562	359501
10.21080	349189
10.21598	352748
10.22118	351798
10.22637	365423
10.23155	401687
10.23675	445460
10.24193	488331
10.24712	481843
10.25232	448321
10.25750	400075
10.26268	356213
10.26788	340458
10.27307	343977
10.27825	379508
10.28345	462184
10.28863	745212
10.29382	1652938
10.29902	3764263
10.30420	7399380
10.30938	1.169497E+07
10.31458	1.647397E+07
10.31977	1.934568E+07
10.32495	2.177636E+07
10.33015	2.302652E+07
10.33533	2.175262E+07
10.34052	1.633403E+07
10.34572	7772925
10.35090	3085528
10.35608	1729688
10.36128	1345039
10.36647	1154085
10.37165	1037193
10.37683	962209
10.38203	892170
10.38722	837990
10.39240	800219
10.39760	759584
10.40278	721186
10.40797	682565
10.41317	638607
10.41835	609047
10.42353	567295
10.42873	532349
10.43392	496558
10.43910	464097
10.44430	444494
10.44948	422460
10.45467	408713
10.45987	405992
10.46505	402539
10.47023	448842
10.47543	535337
10.48062	646594
10.48580	753759
10.49100	762405
10.49618	680477
10.50137	562441
10.50657	483600
10.51175	437789
10.51693	426314
10.52213	415319
10.52732	409192
10.53250	402324
10.53768	381653
10.54288	367209
10.54807	350808
10.55325	340187
10.55845	336161
10.56363	324296
10.56882	321671
10.57402	307613
10.57920	315844
10.58438	317090
10.58958	315722
10.59477	311601
10.59995	317044
10.60515	318972
10.61033	354512
10.61552	420145
10.62072	556946
10.62590	736573
10.63108	869805
10.63628	864657
10.64147	736201
10.64665	558063
10.65185	434103
10.65703	371344
10.66222	346570
10.66742	334768
10.67260	329979
10.67778	350921
10.68298	465719
10.68817	857487
10.69335	1955260
10.69853	4470862
10.70373	8466342
10.70892	1.234468E+07
10.71410	1.490091E+07
10.71930	1.474521E+07
10.72448	1.138297E+07
10.72967	6587805
10.73487	2763345
10.74005	1014639
10.74523	494245
10.75043	384327
10.75562	377300
10.76080	405600
10.76600	441624
10.77118	489575
10.77637	554789
10.78157	658132
10.78675	778382
10.79193	890507
10.79713	897634
10.80232	796186
10.80750	631549
10.81270	496485
10.81788	406068
10.82307	360862
10.82827	339487
10.83345	328509
10.83863	322675
10.84383	316290
10.84902	315633
10.85420	306298
10.85938	305163
10.86458	296702
10.86977	297802
10.87495	299820
10.88015	297842
10.88533	300955
10.89052	297958
10.89572	295068
10.90090	285757
10.90608	286674
10.91128	284626
10.91647	281278
10.92165	285854
10.92685	278338
10.93203	274510
10.93722	279174
10.94242	278852
10.94760	276595
10.95278	279959
10.95798	277993
10.96317	276522
10.96835	283928
10.97355	281425
10.97873	285391
10.98392	283019
10.98912	289334
10.99430	288417
10.99948	280968
11.00468	288831
11.00987	284429
11.01505	287868
11.02023	287638
11.02543	284437
11.03062	281939
11.03580	283738
11.04100	302698
11.04618	311541
11.05137	325266
11.05657	333790
11.06175	334164
11.06693	324413
11.07213	309816
11.07732	323718
11.08250	430392
11.08770	794563
11.09288	1774393
11.09807	3843874
11.10327	6899450
11.10845	9927534
11.11363	1.11215E+07
11.11883	1.004028E+07
11.12402	7045581
11.12920	3822129
11.13440	1632205
11.13958	735180
11.14477	452422
11.14997	403658
11.15515	407701
11.16033	417806
11.16553	415160
11.17072	395102
11.17590	365722
11.18108	332217
11.18628	327971
11.19147	327480
11.19665	324066
11.20185	322211
11.20703	316259
11.21222	309893
11.21742	305448
11.22260	298227
11.22778	300818
11.23298	299241
11.23817	296780
11.24335	290582
11.24855	289259
11.25373	292120
11.25892	279230
11.26412	278359
11.26930	277051
11.27448	274205
11.27968	277415
11.28487	289385
11.29005	307283
11.29525	325326
11.30043	335377
11.30562	326977
11.31082	316856
11.31600	302698
11.32118	287816
11.32638	281997
11.33157	281119
11.33675	280183
11.34193	273223
11.34713	269084
11.35232	270646
11.35750	263676
11.36270	268032
11.36788	268426
11.37307	269113
11.37827	264161
11.38345	263155
11.38863	256263
11.39383	260689
11.39902	262169
11.40420	257704
11.40940	262921
11.41458	258987
11.41977	253952
11.42497	247766
11.43015	250010
11.43533	254920
11.44053	258087
11.44572	260877
11.45090	274248
11.45610	287650
11.46128	294677
11.46647	308034
11.47167	309420
11.47685	311940
11.48203	325300
11.48723	351473
11.49242	365398
11.49760	353568
11.50278	332451
11.50798	304707
11.51317	280397
11.51835	272384
11.52355	270632
11.52873	270114
11.53392	277769
11.53912	284228
11.54430	283325
11.54948	281261
11.55468	277742
11.55987	263610
11.56505	264202
11.57025	259984
11.57543	254640
11.58062	253362
11.58582	248346
11.59100	256601
11.59618	260915
11.60138	266178
11.60657	262673
11.61175	262221
11.61695	259811
11.62213	255400
11.62732	253070
11.63252	246505
11.63770	246490
11.64288	239794
11.64808	242738
11.65327	244466
11.65845	241329
11.66363	252965
11.66883	249058
11.67402	256987
11.67920	253228
11.68440	259937
11.68958	250811
11.69477	251344
11.69997	248496
11.70515	254189
11.71033	249574
11.71553	253247
11.72072	249751
11.72590	249338
11.73110	246936
11.73628	247078
11.74147	250963
11.74667	275716
11.75185	327930
11.75703	434892
11.76223	616487
11.76742	864298
11.77260	1027695
11.77780	1028315
11.78298	859091
11.78817	628402
11.79337	436301
11.79855	327781
11.80373	271562
11.80893	260470
11.81412	251512
11.81930	253502
11.82448	249501
11.82968	259521
11.83487	253068
11.84005	266302
11.84525	277319
11.85043	320319
11.85562	442738
11.86082	652678
11.86600	949418
11.87118	1210448
11.87638	1282644
11.88157	1139648
11.88675	848046
11.89195	564716
11.89713	395125
11.90232	315904
11.90752	280827
11.91270	275216
11.91788	280755
11.92308	301892
11.92827	319796
11.93345	332548
11.93865	338684
11.94383	329408
11.94902	334684
11.95422	316954
11.95940	304059
11.96458	288395
11.96978	267882
11.97497	261423
11.98015	251584
11.98533	246383
11.99053	250638
11.99572	247418
12.00090	257054
12.00610	256545
12.01128	251467
12.01647	254046
12.02167	252639
12.02685	245441
12.03203	243785
12.03723	248707
12.04242	246477
12.04760	253419
12.05280	249023
12.05798	259502
12.06317	263410
12.06837	273484
12.07355	278032
12.07873	286635
12.08393	277050
12.08912	267707
12.09430	262594
12.09950	249078
12.10468	254810
12.10987	263533
12.11507	290001
12.12025	362702
12.12543	521562
12.13062	780746
12.13582	1042455
12.14100	1201638
12.14618	1112974
12.15138	884042
12.15657	631186
12.16175	439020
12.16695	350786
12.17213	329281
12.17732	336009
12.18252	359234
12.18770	368162
12.19288	365547
12.19808	354384
12.20327	331058
12.20845	313854
12.21365	300608
12.21883	290498
12.22402	278376
12.22922	275660
12.23440	271409
12.23958	267028
12.24478	268607
12.24997	273563
12.25515	270913
12.26035	272213
12.26553	272145
12.27072	274637
12.27592	281608
12.28110	326980
12.28628	481759
12.29148	907963
12.29667	1757404
12.30185	2950238
12.30703	4073609
12.31223	4467800
12.31742	4002132
12.32260	2855148
12.32780	1781402
12.33298	1043200
12.33817	726477
12.34337	591778
12.34855	504869
12.35373	424851
12.35893	361565
12.36412	327557
12.36930	292339
12.37450	274657
12.37968	266944
12.38487	257475
12.39007	260564
12.39525	252453
12.40043	252599
12.40563	250384
12.41082	255250
12.41600	246172
12.42120	247334
12.42638	251874
12.43157	253125
12.43677	260027
12.44195	281189
12.44713	298259
12.45233	314843
12.45752	352402
12.46270	442116
12.46788	676117
12.47308	1126866
12.47827	1737641
12.48345	2334053
12.48865	2555659
12.49383	2180895
12.49902	1504798
12.50422	903071
12.50940	544721
12.51458	380266
12.51978	339355
12.52497	358814
12.53015	435214
12.53535	532408
12.54053	597122
12.54572	585174
12.55092	508242
12.55610	422478
12.56128	345598
12.56648	295618
12.57167	265966
12.57685	255300
12.58205	252998
12.58723	249322
12.59242	249221
12.59762	254076
12.60280	260323
12.60798	275951
12.61318	295112
12.61837	334668
12.62355	383830
12.62873	433318
12.63393	446364
12.63912	427246
12.64430	380978
12.64950	340604
12.65468	304909
12.65987	292295
12.66507	273462
12.67025	266305
12.67543	258341
12.68063	252588
12.68582	249422
12.69100	255876
12.69620	273123
12.70138	284671
12.70657	302703
12.71177	331192
12.71695	398304
12.72213	587522
12.72733	1055912
12.73252	1820387
12.73770	2749384
12.74290	3184098
12.74808	2861723
12.75327	1998153
12.75847	1156218
12.76365	635054
12.76883	386641
12.77402	305182
12.77922	273812
12.78440	258770
12.78958	254645
12.79478	255028
12.79997	255823
12.80515	250482
12.81035	246009
12.81553	247637
12.82072	247712
12.82592	251337
12.83110	249396
12.83628	249735
12.84148	249799
12.84667	239253
12.85185	239492
12.85705	232341
12.86223	237974
12.86742	258072
12.87262	307361
12.87780	398071
12.88298	510437
12.88818	579115
12.89337	581230
12.89855	529625
12.90375	463142
12.90893	416155
12.91412	375984
12.91932	361771
12.92450	353543
12.92968	364737
12.93487	372556
12.94007	383661
12.94525	368343
12.95043	351991
12.95563	327763
12.96082	309589
12.96600	290174
12.97120	290102
12.97638	288122
12.98157	304280
12.98677	339119
12.99195	393081
12.99713	470558
13.00233	568752
13.00752	641960
13.01270	679058
13.01790	680961
13.02308	655924
13.02827	607753
13.03347	576065
13.03865	536199
13.04383	508373
13.04903	475713
13.05422	468989
13.05940	483586
13.06460	524293
13.06978	612534
13.07497	772608
13.08017	1014985
13.08535	1241484
13.09053	1370049
13.09572	1256903
13.10092	989485
13.10610	737071
13.11128	542154
13.11648	447082
13.12167	397604
13.12685	394193
13.13205	385877
13.13723	386645
13.14242	400492
13.14762	403806
13.15280	411493
13.15798	425777
13.16318	439981
13.16837	450884
13.17355	466360
13.17875	478492
13.18393	493644
13.18912	524132
13.19432	585178
13.19950	746753
13.20468	1150529
13.20988	1967445
13.21507	3178704
13.22025	4508899
13.22545	5212208
13.23063	4819472
13.23582	3750260
13.24102	2698808
13.24620	2025757
13.25138	1693318
13.25658	1750187
13.26177	2029834
13.26695	2384278
13.27213	2615737
13.27733	2398205
13.28252	1939161
13.28770	1410954
13.29290	1024025
13.29808	833633
13.30327	776567
13.30847	785017
13.31365	818517
13.31883	840946
13.32403	873107
13.32922	902105
13.33440	917375
13.33960	931511
13.34478	967039
13.34997	985726
13.35517	1028428
13.36035	1122647
13.36553	1440303
13.37073	2339638
13.37592	4276913
13.38110	7606273
13.38630	1.231521E+07
13.39148	1.733747E+07
13.39667	2.134688E+07
13.40187	2.499429E+07
13.40705	2.762479E+07
13.41223	2.965972E+07
13.41742	3.074402E+07
13.42262	2.895575E+07
13.42780	2.286487E+07
13.43298	1.507408E+07
13.43818	8610606
13.44337	5107596
13.44855	3262756
13.45375	2540233
13.45893	2290648
13.46412	2185197
13.46932	2112917
13.47450	2105173
13.47968	2026612
13.48488	2008273
13.49007	1986184
13.49525	2003042
13.50045	2003694
13.50563	2001502
13.51082	2033021
13.51602	2063931
13.52120	2185331
13.52638	2276012
13.53158	2358910
13.53677	2369572
13.54195	2349909
13.54715	2294528
13.55233	2267265
13.55752	2295078
13.56272	2301953
13.56790	2283135
13.57308	2302975
13.57827	2311770
13.58347	2316462
13.58865	2293222
13.59383	2313387
13.59903	2304549
13.60422	2314430
13.60940	2294069
13.61460	2284059
13.61978	2314793
13.62497	2337465
13.63017	2375292
13.63535	2411769
13.64053	2433478
13.64573	2478854
13.65092	2468356
13.65610	2500900
13.66130	2505442
13.66648	2494466
13.67167	2524690
13.67687	2527170
13.68205	2566471
13.68723	2605547
13.69243	2642717
13.69762	2681083
13.70280	2763518
13.70800	2973218
13.71318	3374200
13.71837	4397993
13.72357	6473601
13.72875	9964765
13.73393	1.474595E+07
13.73912	1.953563E+07
13.74432	2.338665E+07
13.74950	2.71695E+07
13.75468	2.966072E+07
13.75988	3.095283E+07
13.76507	2.859365E+07
13.77025	2.117755E+07
13.77545	1.137003E+07
13.78063	5137153
13.78582	3189862
13.79102	2767784
13.79620	2699141
13.80138	2682044
13.80658	2650027
13.81177	2637510
13.81695	2662326
13.82215	2559641
13.82733	2587347
13.83252	2583688
13.83772	2563855
13.84290	2524723
13.84808	2499618
13.85328	2493091
13.85847	2506035
13.86365	2474073
13.86885	2494547
13.87403	2485852
13.87922	2448142
13.88442	2462450
13.88960	2447365
13.89478	2427167
13.89997	2389879
13.90517	2416434
13.91035	2425543
13.91553	2386074
13.92073	2361736
13.92592	2359481
13.93110	2319349
13.93630	2302632
13.94148	2291305
13.94667	2285256
13.95187	2244857
13.95705	2248294
13.96223	2243492
13.96743	2217642
13.97262	2211440
13.97780	2202480
13.98300	2181511
13.98818	2146434
13.99337	2129071
13.99857	2122826
14.00375	2108813
14.00893	2117288
14.01413	2118736
14.01932	2091805
14.02450	2088326
14.02970	2126317
14.03488	2151877
14.04007	2162492
14.04527	2255592
14.05045	2356583
14.05563	2687797
14.06082	3313012
14.06602	4155827
14.07120	5129477
14.07638	5647530
14.08158	5577411
14.08677	4852357
14.09195	3827435
14.09715	2989868
14.10233	2472873
14.10752	2232754
14.11272	2121158
14.11790	2029872
14.12308	1981810
14.12828	1964030
14.13347	1935043
14.13865	1886580
14.14385	1834617
14.14903	1788083
14.15422	1761631
14.15942	1691024
14.16460	1662335
14.16978	1643783
14.17498	1587226
14.18017	1539793
14.18535	1504180
14.19055	1494921
14.19573	1492530
14.20092	1493454
14.20612	1490462
14.21130	1476844
14.21648	1489702
14.22167	1477936
14.22687	1459093
14.23205	1436888
14.23723	1396305
14.24243	1327882
14.24762	1288459
14.25280	1233779
14.25800	1179933
14.26318	1157557
14.26837	1115642
14.27357	1107247
14.27875	1117815
14.28393	1098948
14.28913	1082014
14.29432	1059609
14.29950	1040043
14.30470	1023568
14.30988	1034280
14.31507	1039958
14.32027	1072989
14.32545	1081186
14.33063	1061396
14.33583	1013015
14.34102	970484
14.34620	932639
14.35140	892170
14.35658	869303
14.36177	861714
14.36697	842965
14.37215	826298
14.37733	806664
14.38252	785619
14.38772	776332
14.39290	774309
14.39808	768537
14.40328	762049
14.40847	750927
14.41365	750758
14.41885	757799
14.42403	767928
14.42922	779433
14.43442	810982
14.43960	813173
14.44478	817547
14.44998	807764
14.45517	777689
14.46035	761151
14.46555	745926
14.47073	744131
14.47592	754225
14.48112	762229
14.48630	762440
14.49148	784514
14.49668	813906
14.50187	873629
14.50705	944510
14.51225	1079602
14.51743	1285084
14.52262	1504961
14.52782	1624581
14.53300	1635486
14.53818	1459486
14.54337	1232304
14.54857	1083065
14.55375	999809
14.55893	977571
14.56413	987682
14.56932	1004735
14.57450	1032533
14.57970	1059537
14.58488	1078121
14.59007	1064960
14.59527	1031826
14.60045	1008730
14.60563	995106
14.61083	1029190
14.61602	1164017
14.62120	1618780
14.62640	2651432
14.63158	4624461
14.63677	7407166
14.64197	9866503
14.64715	1.075376E+07
14.65233	9760300
14.65753	6674818
14.66272	3543197
14.66790	1774934
14.67310	1038864
14.67828	767227
14.68347	659863
14.68867	588913
14.69385	545619
14.69903	531436
14.70422	513646
14.70942	512033
14.71460	501614
14.71978	491684
14.72498	481307
14.73017	465614
14.73535	457967
14.74055	457475
14.74573	462945
14.75092	461945
14.75612	459042
14.76130	449595
14.76648	445071
14.77168	466025
14.77687	529751
14.78205	678409
14.78725	933943
14.79243	1263205
14.79762	1544866
14.80282	1621821
14.80800	1422309
14.81318	1070292
14.81838	748351
14.82357	555177
14.82875	465760
14.83395	432978
14.83913	426241
14.84432	428026
14.84952	427865
14.85470	441200
14.85988	450136
14.86507	452388
14.87027	454993
14.87545	450661
14.88063	443774
14.88583	432659
14.89102	433135
14.89620	442188
14.90140	466152
14.90658	496139
14.91177	539579
14.91697	596347
14.92215	662454
14.92733	696249
14.93253	672389
14.93772	606480
14.94290	541367
14.94810	479018
14.95328	448116
14.95847	426469
14.96367	415989
14.96885	427508
14.97403	432037
14.97923	448322
14.98442	467578
14.98960	489717
14.99480	496370
14.99998	487892
15.00517	472051
15.01037	463381
15.01555	442192
15.02073	441428
15.02592	440648
15.03112	439644
15.03630	448439
15.04148	455916
15.04668	471580
15.05187	485063
15.05705	497455
15.06225	521727
15.06743	533111
15.07262	537711
15.07782	539407
15.08300	546398
15.08818	541713
15.09338	547537
15.09857	563954
15.10375	588694
15.10895	610096
15.11413	635141
15.11932	634920
15.12452	619763
15.12970	610677
15.13488	595481
15.14008	600049
15.14527	591673
15.15045	607929
15.15565	613658
15.16083	627695
15.16602	648128
15.17122	670634
15.17640	713617
15.18158	757091
15.18677	809275
15.19197	863619
15.19715	901258
15.20233	936210
15.20753	954976
15.21272	936361
15.21790	936160
15.22310	927527
15.22828	943673
15.23347	1015657
15.23867	1101064
15.24385	1150352
15.24903	1174355
15.25423	1130792
[truncated: 2,841 more rows]
