# Supplementary material for: Metabolic Adaption of Flexor Carpi Radialis to Amplexus Behavior in Asiatic Toads (Bufo gargarizans)
Source: Int J Mol Sci. 2023 Jun 15;24(12):10174. doi: 10.3390/ijms241210174 (PMC10299559; doi:10.3390/ijms241210174)
Supplement: Supplementary file 1 [file ijms-24-10174-s001.zip › GCMS/NA11.D/AcqData/MSTS.xml]

<?xml version="1.0" encoding="utf-8"?>
<TimeSegments>
    <Version>3</Version>
    <TimeSegment TimeSegmentID="1">
        <!--start time in minutes-->
        <StartTime>0</StartTime>
        <!--end time in minutes-->
        <EndTime>30</EndTime>
        <NumOfScans>4838</NumOfScans>
        <!--0=no, 1=yes-->
        <FixedCycleLength>0</FixedCycleLength>
    </TimeSegment>
    <IRMStatus>0</IRMStatus>
</TimeSegments>
