# Supplementary material for: Metabolic Adaption of Flexor Carpi Radialis to Amplexus Behavior in Asiatic Toads (Bufo gargarizans)
Source: Int J Mol Sci. 2023 Jun 15;24(12):10174. doi: 10.3390/ijms241210174 (PMC10299559; doi:10.3390/ijms241210174)
Supplement: Supplementary file 1 [file ijms-24-10174-s001.zip › GCMS/NA11.D/checksum.xml]

<?xml version="1.0" encoding="utf-8"?>
<!--Checksum file.-->
<Checksum SchemaVersion="2" ALGO_VERSION="1">
  <MAIN HASHCODE="B9-4C-5E-D6-1A-19-43-06-84-0E-78-10-97-06-C4-1E-18-B6-6D-4F-49-B9-41-EF-22-D9-64-22-4B-1D-23-D1-8F-9D-82-3C-C7-15-76-81-5E-16-19-33-EE-89-33-4E-7A-F8-56-9C-53-E7-4F-BD-15-16-EA-74-FC-AD-26-81">
    <Folder name="AcqData">01-E5-BA-5F-D9-3B-67-D3-DC-DD-5F-9A-F0-4A-E4-D4-84-D8-C0-9F-E0-41-3B-FF-40-63-A5-88-9B-A6-20-0C-0A-A8-7A-93-C3-DA-3F-11-0F-ED-D8-C1-76-2E-6A-1F-8A-70-EF-AE-C1-90-93-89-3B-87-23-4E-85-40-B2-ED</Folder>
  </MAIN>
</Checksum>
