# Supplementary material for: Metabolic Adaption of Flexor Carpi Radialis to Amplexus Behavior in Asiatic Toads (Bufo gargarizans)
Source: Int J Mol Sci. 2023 Jun 15;24(12):10174. doi: 10.3390/ijms241210174 (PMC10299559; doi:10.3390/ijms241210174)
Supplement: Supplementary file 1 [file ijms-24-10174-s001.zip › GCMS/NA11.D/tic_front.csv]

D:\MassHunter\GCMS\1\data\2023\202303\20230303\DZLM20228332\NA11.D Sat Mar 04 06:55:31 2023
Start of data points
4.89250	540689
4.89768	535394
4.90287	525044
4.90807	516355
4.91325	498272
4.91843	487817
4.92363	474686
4.92882	462925
4.93400	452333
4.93920	447803
4.94438	435072
4.94957	432541
4.95475	430905
4.95995	429480
4.96513	424959
4.97032	432108
4.97552	440936
4.98070	465180
4.98588	461769
4.99108	483426
4.99627	468276
5.00145	446933
5.00665	456251
5.01183	480051
5.01702	548764
5.02222	651379
5.02740	707162
5.03258	706686
5.03778	656817
5.04297	578876
5.04815	513352
5.05335	466755
5.05853	440509
5.06372	422707
5.06892	412402
5.07410	402636
5.07928	395987
5.08448	405717
5.08967	402988
5.09485	408302
5.10005	413439
5.10523	417465
5.11042	427197
5.11560	429169
5.12080	420403
5.12598	405526
5.13117	374387
5.13637	374024
5.14155	362459
5.14673	363143
5.15193	359043
5.15712	357514
5.16230	356561
5.16750	350100
5.17268	349615
5.17787	351310
5.18307	342484
5.18825	367391
5.19343	376649
5.19863	366865
5.20382	377907
5.20900	372977
5.21420	381188
5.21938	372119
5.22457	375504
5.22977	394903
5.23495	402192
5.24013	415570
5.24533	420267
5.25052	417433
5.25570	416650
5.26088	403843
5.26608	389143
5.27127	375874
5.27645	364495
5.28165	383234
5.28683	420903
5.29202	441513
5.29722	436801
5.30240	410870
5.30758	393845
5.31278	399377
5.31797	385386
5.32315	388350
5.32835	426741
5.33353	459135
5.33872	492267
5.34392	542374
5.34910	648249
5.35428	809265
5.35948	922080
5.36467	980159
5.36985	1049364
5.37505	1240939
5.38023	1695981
5.38542	2319680
5.39062	2964369
5.39580	3202091
5.40098	2872301
5.40618	2249451
5.41137	1745458
5.41655	1659353
5.42173	1948775
5.42693	2321663
5.43212	2391305
5.43730	2036435
5.44250	1468641
5.44768	945062
5.45287	635140
5.45807	507900
5.46325	495224
5.46843	553631
5.47363	633408
5.47882	713217
5.48400	692554
5.48920	573316
5.49438	468008
5.49957	385946
5.50477	354670
5.50995	338305
5.51513	357957
5.52033	366705
5.52552	375919
5.53070	386087
5.53590	400140
5.54108	427537
5.54627	441404
5.55147	460596
5.55665	476736
5.56183	503692
5.56703	597282
5.57222	726618
5.57740	848394
5.58258	872586
5.58778	779201
5.59297	617341
5.59815	500399
5.60335	500438
5.60853	589012
5.61372	666239
5.61892	676436
5.62410	613904
5.62928	529091
5.63448	471020
5.63967	442776
5.64485	453592
5.65005	467941
5.65523	495050
5.66042	528884
5.66562	523696
5.67080	509967
5.67598	496138
5.68118	499790
5.68637	515851
5.69155	545483
5.69675	595465
5.70193	703873
5.70712	843233
5.71232	984167
5.71750	1047895
5.72268	985788
5.72788	827620
5.73307	677625
5.73825	588096
5.74343	545386
5.74863	504476
5.75382	455607
5.75900	401540
5.76420	355469
5.76938	339669
5.77457	316812
5.77977	308941
5.78495	295060
5.79013	288575
5.79533	283689
5.80052	281888
5.80570	283272
5.81090	276150
5.81608	278166
5.82127	275593
5.82647	281450
5.83165	296066
5.83683	303718
5.84203	306617
5.84722	308302
5.85240	321271
5.85760	372580
5.86278	628938
5.86797	1411436
5.87317	3283991
5.87835	6313652
5.88353	9395964
5.88873	1.14319E+07
5.89392	1.236422E+07
5.89910	1.30544E+07
5.90428	1.460284E+07
5.90948	1.680891E+07
5.91467	1.931585E+07
5.91985	2.204494E+07
5.92505	2.516678E+07
5.93023	2.865677E+07
5.93542	3.113348E+07
5.94062	3.448582E+07
5.94580	3.626492E+07
5.95098	3.719584E+07
5.95618	3.836658E+07
5.96137	4.016264E+07
5.96655	4.11244E+07
5.97175	3.990283E+07
5.97693	3.12618E+07
5.98212	7860791
5.98732	1024100
5.99250	786122
5.99768	890309
6.00288	995082
6.00807	1026038
6.01325	984061
6.01845	811378
6.02363	595130
6.02882	423255
6.03402	349060
6.03920	330279
6.04438	347844
6.04958	400393
6.05477	436915
6.05995	457518
6.06513	419146
6.07033	372824
6.07552	332253
6.08070	309533
6.08590	295739
6.09108	292796
6.09627	295004
6.10147	300488
6.10665	306708
6.11183	317138
6.11703	328053
6.12222	322895
6.12740	329509
6.13260	339256
6.13778	351480
6.14297	362895
6.14817	372124
6.15335	372402
6.15853	356272
6.16373	333592
6.16892	314952
6.17410	302089
6.17930	296938
6.18448	310645
6.18967	335052
6.19487	366391
6.20005	393662
6.20523	400333
6.21043	369537
6.21562	318395
6.22080	294068
6.22598	280608
6.23118	277756
6.23637	266822
6.24155	269226
6.24675	276583
6.25193	276782
6.25712	269644
6.26232	266156
6.26750	258974
6.27268	255905
6.27788	256990
6.28307	254792
6.28825	257913
6.29345	254211
6.29863	255320
6.30382	257835
6.30902	257224
6.31420	252036
6.31938	253387
6.32458	249173
6.32977	238970
6.33495	245022
6.34015	246112
6.34533	241023
6.35052	253301
6.35572	255804
6.36090	268926
6.36608	274005
6.37128	283126
6.37647	292614
6.38165	298879
6.38683	296996
6.39203	292733
6.39722	280875
6.40240	274053
6.40760	268991
6.41278	269155
6.41797	269481
6.42317	268981
6.42835	265175
6.43353	248130
6.43873	244248
6.44392	244180
6.44910	242855
6.45430	241065
6.45948	241041
6.46467	236508
6.46987	244946
6.47505	248070
6.48023	244335
6.48543	249462
6.49062	262610
6.49580	269541
6.50100	287462
6.50618	304833
6.51137	328813
6.51657	341886
6.52175	353376
6.52693	379928
6.53213	423683
6.53732	464827
6.54250	499278
6.54768	528201
6.55288	599708
6.55807	808885
6.56325	1421190
6.56845	2820297
6.57363	5286256
6.57882	7642807
6.58402	8431884
6.58920	6997966
6.59438	4246216
6.59958	1866137
6.60477	753714
6.60995	405135
6.61515	341743
6.62033	352136
6.62552	379829
6.63072	376888
6.63590	332842
6.64108	308649
6.64628	288136
6.65147	285732
6.65665	285584
6.66185	292985
6.66703	299227
6.67222	303137
6.67742	302977
6.68260	298954
6.68778	286357
6.69298	283460
6.69817	285171
6.70335	286655
6.70853	292524
6.71373	290096
6.71892	292060
6.72410	288439
6.72930	280862
6.73448	292483
6.73967	293762
6.74487	293924
6.75005	288945
6.75523	286427
6.76043	282250
6.76562	283491
6.77080	285549
6.77600	284677
6.78118	304275
6.78637	344792
6.79157	421292
6.79675	556561
6.80193	750905
6.80713	1006024
6.81232	1421872
6.81750	2317150
6.82270	4170878
6.82788	7329339
6.83307	1.09622E+07
6.83827	1.358783E+07
6.84345	1.354816E+07
6.84863	1.068504E+07
6.85383	6337687
6.85902	2820493
6.86420	1168934
6.86938	671146
6.87458	610158
6.87977	690140
6.88495	946087
6.89015	1584169
6.89533	3038027
6.90052	5554350
6.90572	8306441
6.91090	9869828
6.91608	9364961
6.92128	6834699
6.92647	3517583
6.93165	1475023
6.93685	653195
6.94203	412447
6.94722	361022
6.95242	357448
6.95760	371002
6.96278	379855
6.96798	375058
6.97317	358429
6.97835	340238
6.98355	322210
6.98873	313275
6.99392	306564
6.99912	294930
7.00430	304499
7.00948	308433
7.01468	339466
7.01987	430754
7.02505	632245
7.03023	974516
7.03543	1369171
7.04062	1671373
7.04580	1810356
7.05100	1874523
7.05618	2256551
7.06137	3630235
7.06657	6522769
7.07175	1.064463E+07
7.07693	1.516807E+07
7.08213	1.785819E+07
7.08732	1.969498E+07
7.09250	1.957861E+07
7.09770	1.594915E+07
7.10288	7951162
7.10807	2737862
7.11327	1198077
7.11845	845179
7.12363	775509
7.12883	811868
7.13402	936341
7.13920	1092741
7.14440	1109772
7.14958	950712
7.15477	725530
7.15997	547944
7.16515	445725
7.17033	402702
7.17553	381558
7.18072	366048
7.18590	350592
7.19108	348430
7.19628	361897
7.20147	397174
7.20665	441190
7.21185	457781
7.21703	480549
7.22222	531091
7.22742	758216
7.23260	1439602
7.23778	3156683
7.24298	6360822
7.24817	1.101601E+07
7.25335	1.561628E+07
7.25855	1.797979E+07
7.26373	1.776525E+07
7.26892	1.434385E+07
7.27412	8691534
7.27930	3898871
7.28448	1545349
7.28968	773048
7.29487	583151
7.30005	530922
7.30525	484310
7.31043	455224
7.31562	415340
7.32082	386785
7.32600	366163
7.33118	371913
7.33637	384095
7.34157	419576
7.34675	470741
7.35193	512559
7.35713	527974
7.36232	501363
7.36750	449813
7.37270	406361
7.37788	359384
7.38307	338742
7.38827	326553
7.39345	324243
7.39863	330158
7.40383	360930
7.40902	381003
7.41420	391271
7.41940	363091
7.42458	340984
7.42977	305251
7.43497	301026
7.44015	295891
7.44533	290911
7.45053	287329
7.45572	290927
7.46090	279968
7.46610	291153
7.47128	298971
7.47647	313444
7.48167	364013
7.48685	456729
7.49203	584808
7.49723	735580
7.50242	812828
7.50760	776158
7.51278	646477
7.51798	523670
7.52317	434806
7.52835	382158
7.53355	359409
7.53873	331980
7.54392	300048
7.54912	292874
7.55430	283305
7.55948	277948
7.56468	278529
7.56987	268775
7.57505	286230
7.58025	298678
7.58543	314168
7.59062	331781
7.59582	333005
7.60100	324362
7.60618	319837
7.61138	311763
7.61657	322788
7.62175	327694
7.62695	350133
7.63213	380738
7.63732	428229
7.64252	473261
7.64770	520507
7.65288	640979
7.65808	1051908
7.66327	1957150
7.66845	3161054
7.67363	4002589
7.67883	3893256
7.68402	2903966
7.68920	1762408
7.69440	995724
7.69958	622016
7.70477	470239
7.70997	414713
7.71515	401751
7.72033	382774
7.72553	354444
7.73072	344598
7.73590	334387
7.74110	343444
7.74628	361167
7.75147	385049
7.75667	395376
7.76185	384822
7.76703	382209
7.77223	365493
7.77742	356236
7.78260	349430
7.78780	344523
7.79298	343112
7.79817	337370
7.80337	335554
7.80855	324604
7.81373	328934
7.81893	319192
7.82412	306597
7.82930	300515
7.83448	297273
7.83968	286209
7.84487	297292
7.85005	291760
7.85525	284624
7.86043	295438
7.86562	296764
7.87082	293603
7.87600	295153
7.88118	290914
7.88638	302984
7.89157	309254
7.89675	331250
7.90195	373914
7.90713	465420
7.91232	594101
7.91752	712336
7.92270	742451
7.92788	672930
7.93308	537198
7.93827	437332
7.94345	372511
7.94865	340064
7.95383	338348
7.95902	353825
7.96422	387566
7.96940	401594
7.97458	393529
7.97977	370709
7.98497	340234
7.99015	318885
7.99533	313730
8.00053	321711
8.00572	371253
8.01090	421511
8.01610	503325
8.02128	573634
8.02647	626669
8.03167	662780
8.03685	680012
8.04203	666663
8.04723	602294
8.05242	515048
8.05760	431156
8.06280	395931
8.06798	381597
8.07317	379708
8.07837	391543
8.08355	399095
8.08873	407996
8.09393	463048
8.09912	598919
8.10430	895718
8.10950	1330152
8.11468	1728053
8.11987	1755951
8.12507	1353721
8.13025	897116
8.13543	572215
8.14062	420757
8.14582	360155
8.15100	338409
8.15618	314817
8.16138	291017
8.16657	288823
8.17175	284612
8.17695	285572
8.18213	290852
8.18732	294571
8.19252	311775
8.19770	324788
8.20288	334193
8.20808	331069
8.21327	318743
8.21845	305608
8.22365	294630
8.22883	292539
8.23402	302285
8.23922	310188
8.24440	309977
8.24958	313496
8.25478	305304
8.25997	303515
8.26515	302562
8.27035	299811
8.27553	303852
8.28072	338866
8.28592	492944
8.29110	948790
8.29628	1991706
8.30147	3820992
8.30667	5785511
8.31185	6808807
8.31703	6488125
8.32223	4692429
8.32742	2698459
8.33260	1323096
8.33780	670091
8.34298	423651
8.34817	341729
8.35337	326242
8.35855	328155
8.36373	369897
8.36893	496762
8.37412	793090
8.37930	1233854
8.38450	1661741
8.38968	1832064
8.39487	1552906
8.40007	1092149
8.40525	684471
8.41043	453588
8.41563	366936
8.42082	337452
8.42600	336594
8.43120	342075
8.43638	341927
8.44157	348275
8.44677	337457
8.45195	328564
8.45713	328331
8.46232	324990
8.46752	318183
8.47270	308378
8.47788	302313
8.48308	301149
8.48827	299611
8.49345	296169
8.49865	297425
8.50383	290844
8.50902	279683
8.51422	285842
8.51940	285554
8.52458	288958
8.52978	291288
8.53497	293498
8.54015	287416
8.54535	297967
8.55053	302364
8.55572	310931
8.56092	324745
8.56610	331391
8.57128	329909
8.57648	335984
8.58167	329260
8.58685	330843
8.59205	324028
8.59723	323201
8.60242	322359
8.60762	320080
8.61280	321296
8.61798	324598
8.62317	322246
8.62837	322129
8.63355	326957
8.63873	334347
8.64393	346959
8.64912	356759
8.65430	371016
8.65950	417237
8.66468	604516
8.66987	1320968
8.67507	3230323
8.68025	6768931
8.68543	1.135245E+07
8.69063	1.567071E+07
8.69582	1.880455E+07
8.70100	2.056385E+07
8.70620	2.139475E+07
8.71138	1.955354E+07
8.71657	1.340242E+07
8.72177	5551277
8.72695	2256698
8.73213	1424693
8.73733	1115681
8.74252	935643
8.74770	869361
8.75290	843698
8.75808	883081
8.76327	840161
8.76847	773436
8.77365	659939
8.77883	566030
8.78402	501127
8.78922	465238
8.79440	439626
8.79958	425027
8.80478	409400
8.80997	394267
8.81515	395031
8.82035	384200
8.82553	382937
8.83072	385175
8.83592	385971
8.84110	388625
8.84628	384672
8.85148	382310
8.85667	380318
8.86185	386492
8.86705	396351
8.87223	410422
8.87742	432551
8.88262	440606
8.88780	448800
8.89298	434333
8.89818	419693
8.90337	400197
8.90855	397524
8.91375	393689
8.91893	391114
8.92412	398393
8.92932	392653
8.93450	401128
8.93968	404844
8.94487	430260
8.95007	486857
8.95525	605990
8.96043	768036
8.96563	909291
8.97082	931123
8.97600	868973
8.98120	743480
8.98638	612610
8.99157	527050
8.99677	480099
9.00195	450172
9.00713	444668
9.01233	438638
9.01752	445306
9.02270	448012
9.02790	446646
9.03308	437008
9.03827	431351
9.04347	429408
9.04865	431221
9.05383	427554
9.05903	434265
9.06422	434453
9.06940	440363
9.07460	460514
9.07978	490133
9.08497	501765
9.09017	509259
9.09535	482021
9.10053	466222
9.10572	448897
9.11092	444826
9.11610	443311
9.12128	446428
9.12648	447331
9.13167	449836
9.13685	452317
9.14205	438206
9.14723	436048
9.15242	442815
9.15762	455120
9.16280	494348
9.16798	549480
9.17318	596412
9.17837	618219
9.18355	581656
9.18875	538041
9.19393	486386
9.19912	464444
9.20432	448052
9.20950	442464
9.21468	429916
9.21988	418759
9.22507	401591
9.23025	422849
9.23545	569285
9.24063	1092789
9.24582	2402838
9.25102	4471197
9.25620	7130633
9.26138	1.006723E+07
9.26657	1.268128E+07
9.27177	1.525768E+07
9.27695	1.710232E+07
9.28213	1.85195E+07
9.28733	2.014975E+07
9.29252	2.063068E+07
9.29770	1.708866E+07
9.30290	9217221
9.30808	6747855
9.31327	5601251
9.31847	4621165
9.32365	3767883
9.32883	3045981
9.33403	2470016
9.33922	2129746
9.34440	2205996
9.34960	3547276
9.35478	7232316
9.35997	1.308964E+07
9.36517	1.840219E+07
9.37035	2.207256E+07
9.37553	2.515441E+07
9.38073	2.74443E+07
9.38592	2.906979E+07
9.39110	3.016086E+07
9.39630	3.027996E+07
9.40148	3.064309E+07
9.40667	3.102161E+07
9.41187	3.12934E+07
9.41705	3.130754E+07
9.42223	3.046205E+07
9.42742	2.803863E+07
9.43262	1.932861E+07
9.43780	8428029
9.44298	2981136
9.44818	1652780
9.45337	1219802
9.45855	1018190
9.46375	893668
9.46893	811315
9.47412	773488
9.47932	720958
9.48450	691226
9.48968	661917
9.49488	634251
9.50007	616618
9.50525	598933
9.51045	586008
9.51563	574215
9.52082	559867
9.52602	542588
9.53120	533671
9.53638	525106
9.54158	512649
9.54677	506356
9.55195	495356
9.55715	489492
9.56233	483117
9.56752	480544
9.57272	477064
9.57790	474196
9.58308	463693
9.58827	458079
9.59347	454278
9.59865	450246
9.60383	448884
9.60903	444045
9.61422	437888
9.61940	433669
9.62460	426029
9.62978	427178
9.63497	448870
9.64017	520835
9.64535	667850
9.65053	894755
9.65573	1142150
9.66092	1243044
9.66610	1145090
9.67130	892250
9.67648	650551
9.68167	498092
9.68687	425708
9.69205	408482
9.69723	403989
9.70243	398330
9.70762	405318
9.71280	404729
9.71800	407051
9.72318	421171
9.72837	454628
9.73357	526801
9.73875	649265
9.74393	815463
9.74912	1021338
9.75432	1364460
9.75950	2086481
9.76468	3593218
9.76988	5229000
9.77507	6282244
9.78025	6065242
9.78545	4686192
9.79063	2840169
9.79582	1433454
9.80102	749288
9.80620	527111
9.81138	461202
9.81658	442672
9.82177	473658
9.82695	625474
9.83215	1199182
9.83733	2729177
9.84252	5699931
9.84772	9664061
9.85290	1.304594E+07
9.85808	1.482449E+07
9.86328	1.392969E+07
9.86847	1.028112E+07
9.87365	5468154
9.87885	2220660
9.88403	872807
9.88922	471193
9.89442	375775
9.89960	362968
9.90478	353117
9.90997	349501
9.91517	353122
9.92035	350619
9.92553	357648
9.93073	357908
9.93592	359096
9.94110	359762
9.94630	357304
9.95148	359765
9.95667	353924
9.96187	356153
9.96705	356064
9.97223	359189
9.97743	352366
9.98262	348727
9.98780	343446
9.99300	340442
9.99818	335181
10.00337	341885
10.00857	341205
10.01375	347119
10.01893	381205
10.02413	503791
10.02932	894875
10.03450	1832143
10.03970	3351664
10.04488	4861305
10.05007	5783290
10.05527	5360455
10.06045	3848276
10.06563	2260570
10.07082	1201545
10.07602	702578
10.08120	524894
10.08638	475713
10.09158	447872
10.09677	439872
10.10195	422507
10.10715	407561
10.11233	391622
10.11752	385102
10.12272	371468
10.12790	366572
10.13308	369091
10.13828	384232
10.14347	399400
10.14865	407335
10.15385	400098
10.15903	377704
10.16422	364060
10.16942	350733
10.17460	349460
10.17978	354878
10.18498	362129
10.19017	364800
10.19535	362484
10.20055	358356
10.20573	346236
10.21092	348310
10.21612	346030
10.22130	350146
10.22648	367314
10.23167	415128
10.23687	478014
10.24205	519259
10.24723	517778
10.25243	478738
10.25762	409919
10.26280	364513
10.26800	342041
10.27318	351479
10.27837	374831
10.28357	456285
10.28875	718198
10.29393	1617263
10.29913	3706564
10.30432	7507870
10.30950	1.191002E+07
10.31470	1.629752E+07
10.31988	1.916843E+07
10.32507	2.13269E+07
10.33027	2.238986E+07
10.33545	2.038193E+07
10.34063	1.507831E+07
10.34583	7002914
10.35102	2932863
10.35620	1751859
10.36140	1353510
10.36658	1198637
10.37177	1039681
10.37697	949354
10.38215	893359
10.38733	856327
10.39252	814823
10.39772	780800
10.40290	737275
10.40808	713764
10.41328	665494
10.41847	622122
10.42365	580040
10.42885	553083
10.43403	515237
10.43922	480904
10.44442	447717
10.44960	437464
10.45478	416343
10.45998	410223
10.46517	411693
10.47035	438312
10.47555	497411
10.48073	598726
10.48592	676861
10.49112	696567
10.49630	640132
10.50148	546453
10.50668	476355
10.51187	429169
10.51705	424478
10.52225	423308
10.52743	416062
10.53262	402895
10.53782	383875
10.54300	362760
10.54818	352094
10.55337	342211
10.55857	332828
10.56375	324564
10.56893	321165
10.57413	314679
10.57932	317048
10.58450	315539
10.58970	321013
10.59488	319027
10.60007	315411
10.60527	322328
10.61045	347341
10.61563	414889
10.62083	551331
10.62602	753578
10.63120	885318
10.63640	882749
10.64158	753722
10.64677	568238
10.65197	442796
10.65715	380615
10.66233	349894
10.66753	337086
10.67272	335257
10.67790	354995
10.68310	458799
10.68828	865601
10.69347	2092364
10.69865	4713845
10.70385	8817591
10.70903	1.324098E+07
10.71422	1.574411E+07
10.71942	1.5145E+07
10.72460	1.174572E+07
10.72978	6748035
10.73498	2830742
10.74017	1039877
10.74535	514712
10.75055	381220
10.75573	365640
10.76092	382892
10.76612	420451
10.77130	482211
10.77648	572272
10.78168	699782
10.78687	861461
10.79205	987981
10.79725	986503
10.80243	882812
10.80762	696969
10.81282	544273
10.81800	429831
10.82318	376668
10.82838	350879
10.83357	345398
10.83875	334994
10.84395	327295
10.84913	312094
10.85432	315797
10.85950	305617
10.86470	304969
10.86988	305282
10.87507	301716
10.88027	300989
10.88545	296412
10.89063	300796
10.89583	287141
10.90102	289210
10.90620	287846
10.91140	286481
10.91658	286233
10.92177	283754
10.92697	283326
10.93215	285400
10.93733	283509
10.94253	284826
10.94772	284290
10.95290	277734
10.95810	279060
10.96328	285813
10.96847	285579
10.97367	283094
10.97885	293076
10.98403	287167
10.98923	293453
10.99442	291549
10.99960	289335
11.00480	287098
11.00998	290026
11.01517	288269
11.02037	287551
11.02555	289328
11.03073	285595
11.03592	297131
11.04112	303396
11.04630	317536
11.05148	336306
11.05668	337091
11.06187	326670
11.06705	322757
11.07225	310589
11.07743	335818
11.08262	436402
11.08782	823301
11.09300	1920325
11.09818	4209011
11.10338	7939673
11.10857	1.143957E+07
11.11375	1.306291E+07
11.11895	1.184734E+07
11.12413	8464826
11.12932	4738486
11.13452	2023827
11.13970	841871
11.14488	497720
11.15008	433186
11.15527	437778
11.16045	446852
11.16565	445974
11.17083	418642
11.17602	380364
11.18122	353922
11.18640	335308
11.19158	333343
11.19677	332142
11.20197	327882
11.20715	320929
11.21233	315624
11.21753	313885
11.22272	311088
11.22790	302717
11.23310	305081
11.23828	299676
11.24347	293563
11.24867	296213
11.25385	293302
11.25903	283233
11.26423	286126
11.26942	273156
11.27460	272797
11.27980	284337
11.28498	294013
11.29017	307594
11.29537	327519
11.30055	339957
11.30573	332543
11.31093	321235
11.31612	310900
11.32130	298341
11.32650	291559
11.33168	282342
11.33687	289120
11.34205	279488
11.34725	278276
11.35243	276751
11.35762	276778
11.36282	273543
11.36800	274689
11.37318	271479
11.37838	271356
11.38357	266323
11.38875	267283
11.39395	261983
11.39913	262334
11.40432	261780
11.40952	265906
11.41470	266480
11.41988	259883
11.42508	257829
11.43027	258460
11.43545	259577
11.44065	263257
11.44583	269686
11.45102	276174
11.45622	285142
11.46140	294212
11.46658	301405
11.47178	301542
11.47697	303075
11.48215	298425
11.48735	303666
11.49253	301798
11.49772	301310
11.50290	293579
11.50810	281773
11.51328	267353
11.51847	264611
11.52367	264541
11.52885	273191
11.53403	280759
11.53923	288356
11.54442	290026
11.54960	282005
11.55480	279925
11.55998	272835
11.56517	266674
11.57037	261426
11.57555	262174
11.58073	254740
11.58593	256282
11.59112	252884
11.59630	260508
11.60150	260461
11.60668	261950
11.61187	263090
11.61707	261057
11.62225	250374
11.62743	254219
11.63263	249232
11.63782	248750
11.64300	245787
11.64820	241691
11.65338	248846
11.65857	247173
11.66375	252626
11.66895	258712
11.67413	257633
11.67932	259318
11.68452	264571
11.68970	257529
11.69488	259408
11.70008	257318
11.70527	258143
11.71045	255919
11.71565	258303
11.72083	253771
11.72602	249912
11.73122	251408
11.73640	246215
11.74158	248916
11.74678	268273
11.75197	287833
11.75715	342808
11.76235	418159
11.76753	519640
11.77272	595528
11.77792	595962
11.78310	533698
11.78828	425094
11.79348	339936
11.79867	282885
11.80385	265431
11.80905	255498
11.81423	253556
11.81942	248023
11.82460	253604
11.82980	251899
11.83498	262146
11.84017	267278
11.84537	275341
11.85055	318632
11.85573	430603
11.86093	647431
11.86612	980203
11.87130	1229184
11.87650	1326454
11.88168	1172787
11.88687	871667
11.89207	599156
11.89725	412863
11.90243	319318
11.90763	277601
11.91282	269475
11.91800	277588
11.92320	294876
11.92838	311525
11.93357	323292
11.93877	325116
11.94395	322364
11.94913	312438
11.95433	301124
11.95952	288213
11.96470	280141
11.96990	267734
11.97508	258017
11.98027	254052
11.98545	247742
11.99065	248964
11.99583	253279
12.00102	249786
12.00622	257398
12.01140	254132
12.01658	248017
12.02178	244910
12.02697	243438
12.03215	243803
12.03735	246799
12.04253	242408
12.04772	252355
12.05292	256043
12.05810	253659
12.06328	264434
12.06848	264213
12.07367	272693
12.07885	271289
12.08405	265724
12.08923	258966
12.09442	256512
12.09962	249869
12.10480	249023
12.10998	251715
12.11518	276643
12.12037	339424
12.12555	484188
12.13075	691306
12.13593	912720
12.14112	1029434
12.14630	952668
12.15150	762339
12.15668	553368
12.16187	403008
12.16707	338658
12.17225	334099
12.17743	356361
12.18263	380407
12.18782	400831
12.19300	391511
12.19820	378207
12.20338	352401
12.20857	324363
12.21377	305521
12.21895	280372
12.22413	282998
12.22933	273359
12.23452	271314
12.23970	270798
12.24490	270978
12.25008	261750
12.25527	264308
12.26047	262607
12.26565	260362
12.27083	260075
12.27603	280428
12.28122	320526
12.28640	470550
12.29160	880397
12.29678	1640091
12.30197	2889282
12.30715	4129855
12.31235	4670819
12.31753	4205585
12.32272	3090568
12.32792	1969421
12.33310	1283379
12.33828	998336
12.34348	892549
12.34867	789479
12.35385	640352
12.35905	498108
12.36423	397357
12.36942	338190
12.37462	307279
12.37980	283325
12.38498	279079
12.39018	270258
12.39537	266024
12.40055	259720
12.40575	252433
12.41093	250370
12.41612	251500
12.42132	249853
12.42650	247733
12.43168	259565
12.43688	268903
12.44207	292534
12.44725	312648
12.45245	326632
12.45763	346182
12.46282	396568
12.46800	509969
12.47320	749387
12.47838	1090379
12.48357	1399686
12.48877	1491794
12.49395	1322458
12.49913	942079
12.50433	617609
12.50952	432003
12.51470	334282
12.51990	318265
12.52508	354357
12.53027	432460
12.53547	533355
12.54065	620343
12.54583	634050
12.55103	575621
12.55622	478240
12.56140	389065
12.56660	319813
12.57178	283605
12.57697	262588
12.58217	252121
12.58735	246471
12.59253	249325
12.59773	250237
12.60292	257708
12.60810	278281
12.61330	308227
12.61848	367130
12.62367	438177
12.62885	508449
12.63405	527352
12.63923	493392
12.64442	423522
12.64962	361848
12.65480	313418
12.65998	286520
12.66518	272350
12.67037	263414
12.67555	258033
12.68075	251152
12.68593	250589
12.69112	253804
12.69632	262032
12.70150	272781
12.70668	292517
12.71188	313076
12.71707	372185
12.72225	543730
12.72745	930900
12.73263	1522851
12.73782	2225385
12.74302	2620307
12.74820	2427030
12.75338	1847034
12.75858	1104665
12.76377	620516
12.76895	384203
12.77415	299265
12.77933	272900
12.78452	262387
12.78970	259740
12.79490	261739
12.80008	253500
12.80527	257322
12.81047	251425
12.81565	250826
12.82083	250155
12.82603	248805
12.83122	248227
12.83640	251617
12.84160	246493
12.84678	244155
12.85197	241572
12.85717	241170
12.86235	245297
12.86753	270968
12.87273	334351
12.87792	449133
12.88310	604176
12.88830	712102
12.89348	733791
12.89867	653323
12.90387	542848
12.90905	464457
12.91423	415472
12.91943	392607
12.92462	388970
12.92980	387836
12.93500	399273
12.94018	410585
12.94537	394637
12.95055	382723
12.95575	352474
12.96093	326590
12.96612	305113
12.97132	298953
12.97650	300607
12.98168	312800
12.98688	344538
12.99207	394677
12.99725	480913
13.00245	572042
13.00763	639165
13.01282	671702
13.01802	666531
13.02320	641837
13.02838	603082
13.03358	554952
13.03877	517603
13.04395	491225
13.04915	458493
13.05433	452996
13.05952	459505
13.06472	482464
13.06990	544496
13.07508	652003
13.08028	808724
13.08547	939764
13.09065	1013725
13.09585	938570
13.10103	786657
13.10622	614284
13.11140	497313
13.11660	445174
13.12178	417948
13.12697	407737
13.13217	409972
13.13735	413914
13.14253	418768
13.14773	427713
13.15292	450931
13.15810	457590
13.16330	475803
13.16848	490753
13.17367	505623
13.17887	505768
13.18405	519569
13.18923	532467
13.19443	548365
13.19962	585435
13.20480	631570
13.21000	722763
13.21518	870962
13.22037	1025884
13.22557	1228932
13.23075	1410448
13.23593	1552397
13.24113	1640752
13.24632	1618173
13.25150	1620147
13.25670	1810186
13.26188	2182279
13.26707	2627189
13.27225	2824707
13.27745	2643831
13.28263	2108933
13.28782	1526694
13.29302	1153234
13.29820	949349
13.30338	899077
13.30858	902725
13.31377	935112
13.31895	969769
13.32415	1009173
13.32933	1036372
13.33452	1062204
13.33972	1086564
13.34490	1102235
13.35008	1131438
13.35528	1153273
13.36047	1267276
13.36565	1572955
13.37085	2417064
13.37603	4286695
13.38122	7435027
13.38642	1.179431E+07
13.39160	1.665823E+07
13.39678	2.063053E+07
13.40198	2.379465E+07
13.40717	2.65837E+07
13.41235	2.893683E+07
13.41753	3.041131E+07
13.42273	2.776202E+07
13.42792	2.153266E+07
13.43310	1.34327E+07
13.43830	7742193
13.44348	4709889
13.44867	3236178
13.45387	2702336
13.45905	2476799
13.46423	2389616
13.46943	2357537
13.47462	2331174
13.47980	2334301
13.48500	2330303
13.49018	2286910
13.49537	2277577
13.50057	2304079
13.50575	2281249
13.51093	2318406
13.51613	2386198
13.52132	2456170
13.52650	2543627
13.53170	2622923
13.53688	2681979
13.54207	2652089
13.54727	2593829
13.55245	2577242
13.55763	2604866
13.56283	2595600
13.56802	2606798
13.57320	2593142
13.57838	2617240
13.58358	2625196
13.58877	2651897
13.59395	2700559
13.59915	2683522
13.60433	2636280
13.60952	2620490
13.61472	2659483
13.61990	2709222
13.62508	2715909
13.63028	2720852
13.63547	2798406
13.64065	2856831
13.64585	2868646
13.65103	2894356
13.65622	2947790
13.66142	2933114
13.66660	2942396
13.67178	2940853
13.67698	3006965
13.68217	2989405
13.68735	3011354
13.69255	3074702
13.69773	3136155
13.70292	3232330
13.70812	3445479
13.71330	3835709
13.71848	4758070
13.72368	6672345
13.72887	1.026839E+07
13.73405	1.503844E+07
13.73925	1.975075E+07
13.74443	2.354106E+07
13.74962	2.714772E+07
13.75480	2.966631E+07
13.76000	3.078501E+07
13.76518	2.828001E+07
13.77037	2.18322E+07
13.77557	1.245488E+07
13.78075	5842549
13.78593	3753209
13.79113	3269158
13.79632	3178652
13.80150	3117665
13.80670	3113824
13.81188	3111122
13.81707	3067277
13.82227	3057494
13.82745	3049181
13.83263	3045482
13.83783	3032022
13.84302	3021525
13.84820	2967286
13.85340	2981423
13.85858	2965931
13.86377	2964084
13.86897	2967183
13.87415	2952496
13.87933	2972373
13.88453	2934390
13.88972	2881912
13.89490	2907620
13.90010	2869946
13.90528	2878978
13.91047	2853680
13.91565	2846118
13.92085	2787836
13.92603	2765262
13.93122	2743971
13.93642	2757453
13.94160	2710072
13.94678	2700147
13.95198	2691975
13.95717	2660624
13.96235	2646099
13.96755	2614487
13.97273	2608559
13.97792	2589008
13.98312	2580914
13.98830	2553411
13.99348	2552651
13.99868	2551409
14.00387	2543661
14.00905	2528088
14.01425	2520469
14.01943	2522576
14.02462	2538736
14.02982	2527365
14.03500	2579929
14.04018	2610919
14.04538	2691983
14.05057	2927219
14.05575	3375011
14.06093	4211811
14.06613	5550740
14.07132	6803828
14.07650	7564110
14.08170	7353609
14.08688	6438731
14.09207	5122143
14.09727	3928557
14.10245	3173586
14.10763	2757436
14.11283	2570174
14.11802	2504190
14.12320	2496702
14.12840	2571346
14.13358	2637772
14.13877	2676196
14.14397	2575861
14.14915	2435669
14.15433	2278035
14.15953	2174593
14.16472	2081158
14.16990	2028395
14.17510	1985993
14.18028	1926438
14.18547	1858949
14.19067	1838948
14.19585	1838696
14.20103	1856890
14.20623	1861440
14.21142	1886324
14.21660	1901928
14.22178	1909028
14.22698	1887547
14.23217	1844254
14.23735	1760941
14.24255	1699029
14.24773	1593434
14.25292	1509301
14.25812	1453964
14.26330	1411651
14.26848	1373503
14.27368	1333583
14.27887	1324930
14.28405	1302754
14.28925	1272717
14.29443	1247900
14.29962	1210821
14.30482	1180704
14.31000	1180614
14.31518	1176576
14.32038	1192913
14.32557	1187005
14.33075	1177503
14.33595	1137179
14.34113	1085255
14.34632	1044858
14.35152	1006381
14.35670	990663
14.36188	977802
14.36708	971874
14.37227	950796
14.37745	924434
14.38263	902640
14.38783	886283
14.39302	882135
14.39820	864126
14.40340	857417
14.40858	849088
14.41377	839512
14.41897	838053
14.42415	841773
14.42933	862829
14.43453	887264
14.43972	905017
14.44490	915900
14.45010	899143
14.45528	875879
14.46047	869507
14.46567	845479
14.47085	846312
14.47603	852177
14.48123	852339
14.48642	868054
14.49160	894113
14.49680	921054
14.50198	978760
14.50717	1108857
14.51237	1283878
14.51755	1552114
14.52273	1894426
14.52793	2112557
14.53312	2130199
14.53830	1853998
14.54348	1512010
14.54868	1201969
14.55387	1029600
14.55905	969758
14.56425	978193
14.56943	1011094
14.57462	1039275
14.57982	1067678
14.58500	1082515
14.59018	1054241
14.59538	1033928
14.60057	1000272
14.60575	992106
14.61095	1000451
14.61613	1107702
14.62132	1456713
14.62652	2321529
14.63170	4061585
14.63688	6431781
14.64208	8349614
14.64727	8912535
14.65245	7767017
14.65765	5368956
14.66283	3196114
14.66802	1781128
14.67322	1125459
14.67840	850834
14.68358	717653
14.68878	633549
14.69397	585783
14.69915	561695
14.70433	551072
14.70953	541305
14.71472	540259
14.71990	527874
14.72510	509711
14.73028	497682
14.73547	486241
14.74067	481988
14.74585	484660
14.75103	480670
14.75623	479097
14.76142	475200
14.76660	474877
14.77180	495436
14.77698	550150
14.78217	661132
14.78737	846541
14.79255	1108458
14.79773	1321507
14.80293	1364321
14.80812	1211473
14.81330	953024
14.81850	708783
14.82368	557350
14.82887	490268
14.83407	465806
14.83925	460464
14.84443	462678
14.84963	458071
14.85482	466519
14.86000	477403
14.86518	485680
14.87038	480689
14.87557	477871
14.88075	465528
14.88595	464408
14.89113	459233
14.89632	473064
14.90152	504660
14.90670	547648
14.91188	616666
14.91708	705598
14.92227	800115
14.92745	829595
14.93265	797544
14.93783	708159
14.94302	607282
14.94822	531376
14.95340	484458
14.95858	468919
14.96378	457739
14.96897	460399
14.97415	469768
14.97935	486782
14.98453	513493
14.98972	527638
14.99492	542083
15.00010	540757
15.00528	528033
15.01048	514265
15.01567	501210
15.02085	492833
15.02603	495426
15.03123	491612
15.03642	508399
15.04160	518953
15.04680	526439
15.05198	553056
15.05717	570092
15.06237	589538
15.06755	614764
15.07273	617912
15.07793	620945
15.08312	621229
15.08830	616578
15.09350	624583
15.09868	638297
15.10387	661321
15.10907	684888
15.11425	704133
15.11943	698413
15.12463	690197
15.12982	674043
15.13500	661873
15.14020	659624
15.14538	666407
15.15057	672741
15.15577	676246
15.16095	695381
15.16613	708977
15.17133	738131
15.17652	768473
15.18170	804882
15.18688	858024
15.19208	912099
15.19727	967881
15.20245	999383
15.20765	1026370
15.21283	1018437
15.21802	995853
15.22322	991111
15.22840	992781
15.23358	1042131
15.23878	1112026
15.24397	1173489
15.24915	1196200
15.25435	1152227
[truncated: 2,840 more rows]
