# Supplementary material for: Metabolic Adaption of Flexor Carpi Radialis to Amplexus Behavior in Asiatic Toads (Bufo gargarizans)
Source: Int J Mol Sci. 2023 Jun 15;24(12):10174. doi: 10.3390/ijms241210174 (PMC10299559; doi:10.3390/ijms241210174)
Supplement: Supplementary file 1 [file ijms-24-10174-s001.zip › GCMS/NA12.D/GC.ini]

[7890 DriverItem]
gc.fw=2.5.1.9
gc.sn=CN2031A064
gc.ready=3
gc.status=1
ALS.fr.present=1
ALS.fr.syringe=10
ALS.fr.volume=1
ALS.bk.present=0
ALS.bk.syringe=10
ALS.bk.volume=1
ALS.tray.present=1
ALS.bcr.present=1
gc.runlength=30
gc.runtime=30.0003593833335
gc.postrun=0
gc.posttime=0
gc.pressureunits=1
Oven.T.state=1
Oven.T.actual=233.198088340625
Oven.T.setpoint=60
oven.T.ramp=60,60,0.5,8,125,0,8,210,0,15,270,0,20,305,5
inlet.fr.T.state=1
inlet.fr.T.actual=260.054964827627
inlet.fr.T.setpoint=260
inlet.fr.column=1
inlet.bk.T.state=0
inlet.bk.T.actual=0
inlet.bk.T.setpoint=0
inlet.bk.column=0
inlet.fr.gas=He
inlet.fr.p.actual=1265486
inlet.fr.f.actual=23.9792032308588
inlet.fr.mode=SPLITLESS
inlet.fr.splitratio=100
inlet.bk.gas=!HW Item is not supportedParameter name: inlet.bk.gas
inlet.bk.p.actual=0
inlet.bk.f.actual=0
inlet.bk.mode=!HW Item is not supportedParameter name: inlet.bk.mode
inlet.bk.splitratio=0
Column.1.F.actual=1.02055383777746
Column.2.F.actual=0
Column.3.F.actual=0
Column.4.F.actual=0
Column.5.F.actual=0
Column.6.F.actual=0
column.1.L=30
column.1.D=0.00025
column.1.t=2.5E-07
column.1.max=325
column.1.name=Agilent 122-5532
column.1.type=DB-5ms
column.2.L=0.17
column.2.D=2.5E-05
column.2.t=0
column.2.max=325
column.3.L=0.17
column.3.D=2.5E-05
column.3.t=0
column.3.max=325
column.4.L=0.17
column.4.D=2.5E-05
column.4.t=0
column.4.max=325
column.5.L=0.17
column.5.D=2.5E-05
column.5.t=0
column.5.max=325
column.6.L=0.17
column.6.D=2.5E-05
column.6.t=0
column.6.max=325
Column.1.description.Present=true
Column.1.description.NominalLength=30
Column.1.description.NominalDiameter=0.00025
Column.1.description.FilmThickness=2.5E-07
Column.1.description.InletConnection=FRONT_INLET
Column.1.description.OutletConnection=VACUUM
Column.1.description.CalculatedLength=30
Column.1.description.CalculatedDiameter=0.00025
Column.1.description.CalibrationMode=UNCALIBRATED
Column.1.description.CalibrationDateTime=2000-01-01T16:00:00
Column.1.description.ColumnMaxTemp=325
Column.1.description.Name=Agilent 122-5532
Column.1.description.Type=DB-5ms
Column.1.description.SerialNumber=""
Column.2.description.Present=true
Column.2.description.NominalLength=0.17
Column.2.description.NominalDiameter=2.5E-05
Column.2.description.FilmThickness=0
Column.2.description.InletConnection=NONE
Column.2.description.OutletConnection=NONE
Column.2.description.CalculatedLength=0.17
Column.2.description.CalculatedDiameter=2.5E-05
Column.2.description.CalibrationMode=UNCALIBRATED
Column.2.description.CalibrationDateTime=1965-07-19T22:36:29
Column.2.description.ColumnMaxTemp=325
Column.2.description.Name=""
Column.2.description.Type=""
Column.2.description.SerialNumber=""
Column.3.description.Present=true
Column.3.description.NominalLength=0.17
Column.3.description.NominalDiameter=2.5E-05
Column.3.description.FilmThickness=0
Column.3.description.InletConnection=NONE
Column.3.description.OutletConnection=NONE
Column.3.description.CalculatedLength=0.17
Column.3.description.CalculatedDiameter=2.5E-05
Column.3.description.CalibrationMode=UNCALIBRATED
Column.3.description.CalibrationDateTime=1965-07-19T22:36:29
Column.3.description.ColumnMaxTemp=325
Column.3.description.Name=""
Column.3.description.Type=""
Column.3.description.SerialNumber=""
Column.4.description.Present=true
Column.4.description.NominalLength=0.17
Column.4.description.NominalDiameter=2.5E-05
Column.4.description.FilmThickness=0
Column.4.description.InletConnection=NONE
Column.4.description.OutletConnection=NONE
Column.4.description.CalculatedLength=0.17
Column.4.description.CalculatedDiameter=2.5E-05
Column.4.description.CalibrationMode=UNCALIBRATED
Column.4.description.CalibrationDateTime=1965-07-19T22:36:29
Column.4.description.ColumnMaxTemp=325
Column.4.description.Name=""
Column.4.description.Type=""
Column.4.description.SerialNumber=""
Column.5.description.Present=true
Column.5.description.NominalLength=0.17
Column.5.description.NominalDiameter=2.5E-05
Column.5.description.FilmThickness=0
Column.5.description.InletConnection=NONE
Column.5.description.OutletConnection=NONE
Column.5.description.CalculatedLength=0.17
Column.5.description.CalculatedDiameter=2.5E-05
Column.5.description.CalibrationMode=UNCALIBRATED
Column.5.description.CalibrationDateTime=1965-07-19T22:36:29
Column.5.description.ColumnMaxTemp=325
Column.5.description.Name=""
Column.5.description.Type=""
Column.5.description.SerialNumber=""
Column.6.description.Present=true
Column.6.description.NominalLength=0.17
Column.6.description.NominalDiameter=2.5E-05
Column.6.description.FilmThickness=0
Column.6.description.InletConnection=NONE
Column.6.description.OutletConnection=NONE
Column.6.description.CalculatedLength=0.17
Column.6.description.CalculatedDiameter=2.5E-05
Column.6.description.CalibrationMode=UNCALIBRATED
Column.6.description.CalibrationDateTime=1965-07-19T22:36:29
Column.6.description.ColumnMaxTemp=325
Column.6.description.Name=""
Column.6.description.Type=""
Column.6.description.SerialNumber=""
det.fr.T.state=0
det.fr.T.setpoint=0
det.fr.T.actual=0
det.fr.Signal.actual=0
det.fr.Fuel.actual=0
det.fr.Utility.actual=0
det.fr.makeup.actual=0
det.bk.T.state=0
det.bk.T.setpoint=0
det.bk.T.actual=0
det.bk.Signal.actual=0
det.bk.Fuel.actual=0
det.bk.Utility.actual=0
det.bk.makeup.actual=0
det.aux.T.state=0
det.aux.T.setpoint=0
det.aux.T.actual=0
det.aux.Signal.actual=0
det.aux.Fuel.actual=0
det.aux.Utility.actual=0
det.aux.makeup.actual=0
det.4th.T.state=0
det.4th.T.setpoint=0
det.4th.T.actual=0
det.4th.Signal.actual=0
det.4th.Fuel.actual=0
det.4th.Utility.actual=0
det.4th.makeup.actual=0
AuxH.1.T.state=0
AuxH.1.T.type=0
AuxH.1.T.actual=0
AuxH.1.T.setpoint=0
AuxH.2.T.state=0
AuxH.2.T.type=0
AuxH.2.T.actual=0
AuxH.2.T.setpoint=0
AuxH.3.T.state=0
AuxH.3.T.type=0
AuxH.3.T.actual=0
AuxH.3.T.setpoint=0
MSD_Transfer_Line.T.state=280.01871703949
MSD_Transfer_Line.T.actual=280.01871703949
MSD_Transfer_Line.T.setpoint=280.01871703949
Trap.T.state=0
Trap.T.actual=0
Trap.T.setpoint=0
rtlpressure=567558.920312473
rtlpressure.1=567558.920312473
rtlpressure.2=0
rtlpressure.3=0
rtlpressure.4=0
rtlpressure.5=0
rtlpressure.6=0
Valve.1.state=0
Valve.2.state=0
Valve.3.state=0
Valve.4.state=0
Valve.5.state=0
Valve.6.state=0
Valve.7.state=0
Valve.8.state=0
APC.1.A.P.actual=0
APC.1.B.P.actual=0
APC.1.C.P.actual=0
APC.2.A.P.actual=0
APC.2.B.P.actual=0
APC.2.C.P.actual=0
APC.3.A.P.actual=0
APC.3.B.P.actual=0
APC.3.C.P.actual=0
APC.1.A.P.setpoint=0
APC.1.B.P.setpoint=0
APC.1.C.P.setpoint=0
APC.2.A.P.setpoint=0
APC.2.B.P.setpoint=0
APC.2.C.P.setpoint=0
APC.3.A.P.setpoint=0
APC.3.B.P.setpoint=0
APC.3.C.P.setpoint=0
APC.1.A.gas=!HW Item is not supportedParameter name: APC.1.A.gas
APC.1.B.gas=!HW Item is not supportedParameter name: APC.1.B.gas
APC.1.C.gas=!HW Item is not supportedParameter name: APC.1.C.gas
APC.2.A.gas=!HW Item is not supportedParameter name: APC.2.A.gas
APC.2.B.gas=!HW Item is not supportedParameter name: APC.2.B.gas
APC.2.C.gas=!HW Item is not supportedParameter name: APC.2.C.gas
APC.3.A.gas=!HW Item is not supportedParameter name: APC.3.A.gas
APC.3.B.gas=!HW Item is not supportedParameter name: APC.3.B.gas
APC.3.C.gas=!HW Item is not supportedParameter name: APC.3.C.gas
pcm.1.a.P.setpoint=0
pcm.1.b.P.setpoint=0
pcm.2.a.P.setpoint=0
pcm.2.b.P.setpoint=0
pcm.3.a.P.setpoint=0
pcm.3.b.P.setpoint=0
pcm.1.a.P.actual=0
pcm.1.b.P.actual=0
pcm.2.a.P.actual=0
pcm.2.b.P.actual=0
pcm.3.a.P.actual=0
pcm.3.b.P.actual=0
pcm.1.a.F.actual=0
pcm.1.b.F.actual=0
pcm.2.a.F.actual=0
pcm.2.b.F.actual=0
pcm.3.a.F.actual=0
pcm.3.b.F.actual=0
pcm.1.a.gas=0
pcm.1.b.gas=0
pcm.2.a.gas=0
pcm.2.b.gas=0
pcm.3.a.gas=0
pcm.3.b.gas=0
AuxP.1.P.actual=0
AuxP.2.P.actual=0
AuxP.3.P.actual=0
AuxP.4.P.actual=0
AuxP.5.P.actual=0
AuxP.6.P.actual=0
AuxP.7.P.actual=0
AuxP.8.P.actual=0
AuxP.9.P.actual=0
