# Supplementary material for: Metabolic Adaption of Flexor Carpi Radialis to Amplexus Behavior in Asiatic Toads (Bufo gargarizans)
Source: Int J Mol Sci. 2023 Jun 15;24(12):10174. doi: 10.3390/ijms241210174 (PMC10299559; doi:10.3390/ijms241210174)
Supplement: Supplementary file 1 [file ijms-24-10174-s001.zip › GCMS/NA12.D/checksum.xml]

<?xml version="1.0" encoding="utf-8"?>
<!--Checksum file.-->
<Checksum SchemaVersion="2" ALGO_VERSION="1">
  <MAIN HASHCODE="18-AB-DE-A4-A5-26-E6-FD-07-56-DB-5C-02-68-BF-7F-D3-8F-9C-85-C1-DF-C7-51-EC-2F-7C-60-DA-DA-5F-49-61-9E-F1-3F-C9-B4-E7-B3-46-D5-FA-B6-49-1B-42-6E-29-C2-72-FF-A7-91-81-F9-AE-2E-D1-E1-DD-8E-83-96">
    <Folder name="AcqData">4F-48-7A-9B-1A-06-20-51-05-ED-56-AC-5E-BE-43-71-43-C3-C2-A8-80-FB-A6-76-A7-1F-0B-31-95-7C-9C-95-C7-06-B3-6B-B3-A3-27-80-E2-4A-8B-10-0E-04-AC-DF-D6-00-41-9C-62-CD-BE-88-94-E6-2F-06-74-7B-E4-92</Folder>
  </MAIN>
</Checksum>
