# Supplementary material for: Metabolic Adaption of Flexor Carpi Radialis to Amplexus Behavior in Asiatic Toads (Bufo gargarizans)
Source: Int J Mol Sci. 2023 Jun 15;24(12):10174. doi: 10.3390/ijms241210174 (PMC10299559; doi:10.3390/ijms241210174)
Supplement: Supplementary file 1 [file ijms-24-10174-s001.zip › GCMS/NA12.D/tic_front.csv]

D:\MassHunter\GCMS\1\data\2023\202303\20230303\8332-NEW\NA12.D Sat Mar 04 21:48:18 2023
Start of data points
4.89227	545133
4.89747	532133
4.90265	527912
4.90783	519895
4.91303	513797
4.91822	509010
4.92340	498415
4.92860	482124
4.93378	466570
4.93897	453243
4.94417	439935
4.94935	431627
4.95453	418594
4.95972	415994
4.96492	414566
4.97010	414553
4.97528	414098
4.98048	416048
4.98567	419337
4.99085	426372
4.99605	436778
5.00123	447686
5.00642	454817
5.01162	450498
5.01680	453860
5.02198	464984
5.02718	510308
5.03237	618875
5.03755	731987
5.04275	786968
5.04793	746863
5.05312	656523
5.05832	578023
5.06350	503232
5.06868	458525
5.07388	434148
5.07907	424904
5.08425	416162
5.08945	413088
5.09463	404589
5.09982	413467
5.10502	417065
5.11020	408875
5.11538	433005
5.12057	443508
5.12577	445072
5.13095	438301
5.13613	404799
5.14133	390206
5.14652	367839
5.15170	361508
5.15690	361169
5.16208	347113
5.16727	361819
5.17247	359370
5.17765	349662
5.18283	351657
5.18803	352126
5.19322	344623
5.19840	366816
5.20360	377344
5.20878	384755
5.21397	391445
5.21917	387439
5.22435	384993
5.22953	403105
5.23473	391816
5.23992	403603
5.24510	400602
5.25030	430593
5.25548	446829
5.26067	452333
5.26587	451253
5.27105	436333
5.27623	415642
5.28142	395531
5.28662	379327
5.29180	360861
5.29698	375588
5.30218	390205
5.30737	397944
5.31255	400899
5.31775	404681
5.32293	411532
5.32812	418138
5.33332	423139
5.33850	461228
5.34368	482959
5.34888	549338
5.35407	621811
5.35925	814916
5.36445	1058801
5.36963	1257006
5.37482	1363522
5.38002	1517804
5.38520	1802334
5.39038	2432625
5.39558	3308950
5.40077	4128311
5.40595	4564758
5.41115	4245156
5.41633	3646001
5.42152	3354742
5.42672	3840206
5.43190	4951148
5.43708	6049781
5.44227	6107883
5.44747	4959547
5.45265	3238501
5.45783	1772199
5.46303	948061
5.46822	642093
5.47340	578844
5.47860	636196
5.48378	729336
5.48897	784057
5.49417	730078
5.49935	610092
5.50453	482336
5.50973	409741
5.51492	389518
5.52010	403755
5.52530	426617
5.53048	452124
5.53567	477608
5.54087	504762
5.54605	559651
5.55123	591363
5.55643	626560
5.56162	664897
5.56680	712316
5.57200	818753
5.57718	1040931
5.58237	1385811
5.58757	1752117
5.59275	1864209
5.59793	1619667
5.60312	1170289
5.60832	776335
5.61350	607675
5.61868	630118
5.62388	714515
5.62907	735758
5.63425	680381
5.63945	588872
5.64463	510393
5.64982	471114
5.65502	452945
5.66020	456928
5.66538	478569
5.67058	509166
5.67577	533256
5.68095	532013
5.68615	532740
5.69133	523443
5.69652	518038
5.70172	563753
5.70690	616410
5.71208	730706
5.71728	884029
5.72247	1011320
5.72765	1054502
5.73285	954218
5.73803	818274
5.74322	702280
5.74842	626716
5.75360	584042
5.75878	512796
5.76397	452850
5.76917	406633
5.77435	374600
5.77953	352568
5.78473	317177
5.78992	306482
5.79510	284272
5.80030	289023
5.80548	280491
5.81067	279810
5.81587	282334
5.82105	280853
5.82623	275284
5.83143	290017
5.83662	296871
5.84180	298517
5.84700	308919
5.85218	308909
5.85737	321406
5.86257	370176
5.86775	569557
5.87293	1241382
5.87813	2933227
5.88332	5889971
5.88850	9338031
5.89370	1.195106E+07
5.89888	1.343642E+07
5.90407	1.398406E+07
5.90927	1.481293E+07
5.91445	1.631656E+07
5.91963	1.819899E+07
5.92482	2.01335E+07
5.93002	2.225686E+07
5.93520	2.490261E+07
5.94038	2.736412E+07
5.94558	3.02534E+07
5.95077	3.275874E+07
5.95595	3.4362E+07
5.96115	3.586948E+07
5.96633	3.809043E+07
5.97152	3.898136E+07
5.97672	3.950114E+07
5.98190	4.03533E+07
5.98708	4.075564E+07
5.99228	3.836901E+07
5.99747	2.055622E+07
6.00265	2308907
6.00785	786467
6.01303	868236
6.01822	1040885
6.02342	1193058
6.02860	1246396
6.03378	1091348
6.03898	790584
6.04417	517394
6.04935	388869
6.05455	368012
6.05973	409438
6.06492	461456
6.07012	473305
6.07530	445666
6.08048	382180
6.08567	334165
6.09087	316251
6.09605	310798
6.10123	301465
6.10643	309177
6.11162	319064
6.11680	327740
6.12200	342850
6.12718	345665
6.13237	352907
6.13757	362372
6.14275	364363
6.14793	366371
6.15313	382644
6.15832	397821
6.16350	396950
6.16870	380684
6.17388	360227
6.17907	329299
6.18427	306729
6.18945	320181
6.19463	337870
6.19983	377861
6.20502	453685
6.21020	499505
6.21540	474254
6.22058	414172
6.22577	332509
6.23097	300388
6.23615	281361
6.24133	274773
6.24652	277201
6.25172	280173
6.25690	277641
6.26208	275883
6.26728	269409
6.27247	263007
6.27765	257747
6.28285	257098
6.28803	260789
6.29322	259993
6.29842	261399
6.30360	251152
6.30878	254336
6.31398	256652
6.31917	254342
6.32435	258385
6.32955	256794
6.33473	250770
6.33992	249217
6.34512	249795
6.35030	249308
6.35548	249486
6.36068	260708
6.36587	266757
6.37105	292661
6.37625	306308
6.38143	308117
6.38662	311743
6.39182	313623
6.39700	305728
6.40218	297216
6.40737	281084
6.41257	270409
6.41775	261840
6.42293	269190
6.42813	271950
6.43332	271052
6.43850	265960
6.44370	267214
6.44888	258106
6.45407	254503
6.45927	253625
6.46445	248945
6.46963	243985
6.47483	250545
6.48002	253437
6.48520	256019
6.49040	259893
6.49558	262659
6.50077	269181
6.50597	277596
6.51115	304905
6.51633	332290
6.52153	351749
6.52672	385587
6.53190	426454
6.53710	491160
6.54228	536057
6.54747	560448
6.55267	571009
6.55785	609760
6.56303	759916
6.56822	1257129
6.57342	2479650
6.57860	4801355
6.58378	7613134
6.58898	9529736
6.59417	9050346
6.59935	6461744
6.60455	3253906
6.60973	1304006
6.61492	561978
6.62012	375725
6.62530	377976
6.63048	407833
6.63568	426758
6.64087	388693
6.64605	339049
6.65125	313701
6.65643	288548
6.66162	293102
6.66682	293028
6.67200	303033
6.67718	308929
6.68238	293358
6.68757	298192
6.69275	288160
6.69795	287809
6.70313	286305
6.70832	278964
6.71350	290636
6.71870	294379
6.72388	294512
6.72907	292715
6.73427	298031
6.73945	303202
6.74463	303993
6.74983	304756
6.75502	298561
6.76020	290441
6.76540	284363
6.77058	269459
6.77577	275319
6.78097	291345
6.78615	308556
6.79133	358355
6.79653	451321
6.80172	588125
6.80690	758873
6.81210	969234
6.81728	1367871
6.82247	2130752
6.82767	3699637
6.83285	6605385
6.83803	1.02027E+07
6.84323	1.289894E+07
6.84842	1.388166E+07
6.85360	1.238694E+07
6.85880	8692915
6.86398	4402803
6.86917	1791129
6.87437	794077
6.87955	572601
6.88473	599851
6.88992	731364
6.89512	1055794
6.90030	1870641
6.90548	3400776
6.91068	5303680
6.91587	6766175
6.92105	6726371
6.92625	5075101
6.93143	2907038
6.93662	1405868
6.94182	689348
6.94700	444097
6.95218	376855
6.95738	371509
6.96257	388188
6.96775	395033
6.97295	409411
6.97813	397484
6.98332	376741
6.98852	355879
6.99370	346551
6.99888	339530
7.00408	340129
7.00927	333575
7.01445	350523
7.01965	414031
7.02483	607380
7.03002	1052575
7.03522	1804912
7.04040	2636154
7.04558	3197486
7.05077	3227037
7.05597	2901885
7.06115	2846970
7.06633	3705854
7.07153	5971467
7.07672	9542680
7.08190	1.293431E+07
7.08710	1.602624E+07
7.09228	1.827179E+07
7.09747	1.937522E+07
7.10267	1.836681E+07
7.10785	1.305714E+07
7.11303	5551963
7.11823	1787641
7.12342	898606
7.12860	710956
7.13380	646251
7.13898	610750
7.14417	588124
7.14937	553808
7.15455	512470
7.15973	466360
7.16493	433745
7.17012	409523
7.17530	422921
7.18050	412727
7.18568	416968
7.19087	394425
7.19607	371398
7.20125	349573
7.20643	371699
7.21162	397095
7.21682	429866
7.22200	455601
7.22718	522150
7.23238	765583
7.23757	1481793
7.24275	3255004
7.24795	6542180
7.25313	1.115249E+07
7.25832	1.507885E+07
7.26352	1.779991E+07
7.26870	1.8363E+07
7.27388	1.60396E+07
7.27908	1.11803E+07
7.28427	5499108
7.28945	2083371
7.29465	918462
7.29983	627523
7.30502	557375
7.31022	520611
7.31540	475471
7.32058	424961
7.32578	390670
7.33097	382887
7.33615	383790
7.34135	397511
7.34653	433218
7.35172	472320
7.35690	523749
7.36210	537933
7.36728	510299
7.37247	452425
7.37767	400926
7.38285	352868
7.38803	331915
7.39323	319465
7.39842	330002
7.40360	343082
7.40880	380215
7.41398	411353
7.41917	424602
7.42437	405623
7.42955	368949
7.43473	329969
7.43993	309256
7.44512	301025
7.45030	293916
7.45550	293318
7.46068	293080
7.46587	295567
7.47107	295154
7.47625	300488
7.48143	325348
7.48663	388634
7.49182	524553
7.49700	713195
7.50220	873637
7.50738	929967
7.51257	837119
7.51775	656147
7.52295	515733
7.52813	417601
7.53332	378602
7.53852	358740
7.54370	334271
7.54888	311218
7.55408	297608
7.55927	285596
7.56445	278788
7.56965	275440
7.57483	278335
7.58002	280922
7.58522	293756
7.59040	305376
7.59558	321791
7.60078	334258
7.60597	344302
7.61115	344603
7.61635	334195
7.62153	349665
7.62672	357870
7.63192	392241
7.63710	450477
7.64228	513369
7.64748	558831
7.65267	604616
7.65785	779046
7.66305	1280613
7.66823	2279210
7.67342	3576694
7.67860	4364883
7.68380	4092443
7.68898	2904222
7.69417	1666058
7.69937	897893
7.70455	576356
7.70973	454740
7.71493	417408
7.72012	411104
7.72530	389311
7.73050	364796
7.73568	337935
7.74087	344825
7.74607	363582
7.75125	382795
7.75643	426967
7.76163	432437
7.76682	422642
7.77200	401793
7.77720	378134
7.78238	364085
7.78757	359847
7.79277	357024
7.79795	354379
7.80313	342763
7.80833	350095
7.81352	344564
7.81870	342164
7.82390	329253
7.82908	315243
7.83427	303278
7.83945	292420
7.84465	298966
7.84983	297479
7.85502	286364
7.86022	297737
7.86540	292680
7.87058	292404
7.87578	296100
7.88097	293004
7.88615	298765
7.89135	293585
7.89653	311764
7.90172	345902
7.90692	408190
7.91210	528023
7.91728	648555
7.92248	707154
7.92767	680251
7.93285	571307
7.93805	473418
7.94323	390499
7.94842	357764
7.95362	344395
7.95880	357257
7.96398	381451
7.96918	395471
7.97437	413995
7.97955	394927
7.98475	367055
7.98993	338907
7.99512	317381
8.00030	338220
8.00550	377945
8.01068	457223
8.01587	532531
8.02107	615128
8.02625	667408
8.03143	716583
8.03663	777037
8.04182	794957
8.04700	767007
8.05220	656827
8.05738	537842
8.06257	440389
8.06777	392397
8.07295	385115
8.07813	387305
8.08333	398342
8.08852	403642
8.09370	415107
8.09890	469120
8.10408	652261
8.10927	984460
8.11447	1382230
8.11965	1655941
8.12483	1560188
8.13003	1147514
8.13522	738710
8.14040	491343
8.14560	402961
8.15078	359265
8.15597	331908
8.16115	310223
8.16635	289664
8.17153	290633
8.17672	288456
8.18192	291686
8.18710	296721
8.19228	316725
8.19748	323772
8.20267	345205
8.20785	343808
8.21305	333445
8.21823	316969
8.22342	300314
8.22862	293407
8.23380	290325
8.23898	309199
8.24418	305097
8.24937	306942
8.25455	303769
8.25975	288542
8.26493	276614
8.27012	283975
8.27532	288890
8.28050	312425
8.28568	392736
8.29088	656473
8.29607	1386645
8.30125	2886196
8.30645	4993876
8.31163	6818115
8.31682	7480835
8.32200	6519226
8.32720	4291303
8.33238	2312807
8.33757	1097714
8.34277	578464
8.34795	397980
8.35313	340468
8.35833	322779
8.36352	326314
8.36870	365502
8.37390	488197
8.37908	728361
8.38427	1026827
8.38947	1252225
8.39465	1225486
8.39983	968830
8.40503	675207
8.41022	478556
8.41540	379152
8.42060	354679
8.42578	364388
8.43097	382286
8.43617	405629
8.44135	419874
8.44653	407352
8.45173	375106
8.45692	361350
8.46210	351418
8.46730	334156
8.47248	324193
8.47767	308221
8.48285	302247
8.48805	296253
8.49323	290697
8.49842	291513
8.50362	287112
8.50880	284610
8.51398	280587
8.51918	283006
8.52437	288709
8.52955	288956
8.53475	289428
8.53993	284775
8.54512	291010
8.55032	291071
8.55550	306758
8.56068	312823
8.56588	321479
8.57107	330743
8.57625	332956
8.58145	329908
8.58663	319934
8.59182	314985
8.59702	316819
8.60220	315388
8.60738	315408
8.61258	316718
8.61777	321390
8.62295	324552
8.62815	326796
8.63333	329527
8.63852	325393
8.64370	327644
8.64890	334350
8.65408	334514
8.65927	337105
8.66447	430652
8.66965	821431
8.67483	2049474
8.68003	4667583
8.68522	8522880
8.69040	1.256099E+07
8.69560	1.587774E+07
8.70078	1.852634E+07
8.70597	2.021108E+07
8.71117	2.114793E+07
8.71635	1.946375E+07
8.72153	1.298514E+07
8.72673	5324685
8.73192	2117976
8.73710	1307993
8.74230	1027664
8.74748	888530
8.75267	830761
8.75787	822224
8.76305	804655
8.76823	738328
8.77343	654533
8.77862	559748
8.78380	487938
8.78900	450552
8.79418	415847
8.79937	405474
8.80455	398070
8.80975	387881
8.81493	383667
8.82012	376891
8.82532	372918
8.83050	377554
8.83568	381162
8.84088	377077
8.84607	375399
8.85125	367494
8.85645	369672
8.86163	362756
8.86682	382104
8.87202	398141
8.87720	415015
8.88238	434608
8.88758	437405
8.89277	423445
8.89795	406577
8.90315	391268
8.90833	379763
8.91352	372457
8.91872	381058
8.92390	384584
8.92908	386814
8.93428	389589
8.93947	392643
8.94465	406968
8.94985	451357
8.95503	552108
8.96022	714169
8.96540	895204
8.97060	1008268
8.97578	986075
8.98097	834624
8.98617	664287
8.99135	548671
8.99653	485464
9.00173	444688
9.00692	426810
9.01210	422552
9.01730	421089
9.02248	420865
9.02767	420764
9.03287	412633
9.03805	407928
9.04323	405632
9.04843	404204
9.05362	403984
9.05880	404596
9.06400	406709
9.06918	415718
9.07437	436322
9.07957	454717
9.08475	477278
9.08993	475941
9.09513	471503
9.10032	453264
9.10550	435881
9.11070	424879
9.11588	417181
9.12107	428364
9.12625	438871
9.13145	450565
9.13663	450889
9.14182	436829
9.14702	436144
9.15220	428271
9.15738	445097
9.16258	498117
9.16777	598252
9.17295	687532
9.17815	749876
9.18333	710789
9.18852	635020
9.19372	549999
9.19890	498637
9.20408	474712
9.20928	469544
9.21447	463479
9.21965	437492
9.22485	419259
9.23003	408867
9.23522	411915
9.24042	431699
9.24560	486887
9.25078	610794
9.25598	1048453
9.26117	2225828
9.26635	4435924
9.27155	7511988
9.27673	1.070697E+07
9.28192	1.323497E+07
9.28710	1.5593E+07
9.29230	1.697291E+07
9.29748	1.790458E+07
9.30267	1.733811E+07
9.30787	1.15754E+07
9.31305	7744837
9.31823	6429995
9.32343	5537698
9.32862	4820806
9.33380	4175110
9.33900	3788172
9.34418	4049970
9.34937	5892064
9.35457	1.003036E+07
9.35975	1.4904E+07
9.36493	1.932716E+07
9.37013	2.247907E+07
9.37532	2.483707E+07
9.38050	2.696318E+07
9.38570	2.850341E+07
9.39088	2.915003E+07
9.39607	2.969724E+07
9.40127	3.024557E+07
9.40645	3.057783E+07
9.41163	3.067194E+07
9.41683	3.101194E+07
9.42202	3.095697E+07
9.42720	2.939284E+07
9.43240	2.444264E+07
9.43758	1.325076E+07
9.44277	4779312
9.44795	1970295
9.45315	1306336
9.45833	1044670
9.46352	923427
9.46872	869195
9.47390	808110
9.47908	780711
9.48428	730738
9.48947	689019
9.49465	652567
9.49985	626119
9.50503	614330
9.51022	597961
9.51542	578664
9.52060	560648
9.52578	547630
9.53098	528956
9.53617	521207
9.54135	507756
9.54655	501004
9.55173	494527
9.55692	485670
9.56212	482993
9.56730	483429
9.57248	483637
9.57768	476471
9.58287	465728
9.58805	460474
9.59325	452757
9.59843	453917
9.60362	456918
9.60880	445605
9.61400	443628
9.61918	431769
9.62437	421798
9.62957	417222
9.63475	431780
9.63993	471775
9.64513	558359
9.65032	702040
9.65550	884863
9.66070	995447
9.66588	966286
9.67107	812434
9.67627	624844
9.68145	490481
9.68663	416291
9.69183	395198
9.69702	391361
9.70220	391520
9.70740	396387
9.71258	404491
9.71777	404319
9.72297	437183
9.72815	527473
9.73333	759202
9.73853	1203314
9.74372	1795784
9.74890	2302450
9.75410	2512191
9.75928	2373309
9.76447	2210762
9.76965	2238172
9.77485	2345077
9.78003	2273982
9.78522	1854999
9.79042	1247741
9.79560	814727
9.80078	576096
9.80598	472492
9.81117	439197
9.81635	417725
9.82155	433807
9.82673	551237
9.83192	1003933
9.83712	2317843
9.84230	5313826
9.84748	1.000776E+07
9.85268	1.426641E+07
9.85787	1.732082E+07
9.86305	1.852871E+07
9.86825	1.67035E+07
9.87343	1.189833E+07
9.87862	5917954
9.88382	2103137
9.88900	772921
9.89418	447005
9.89938	374778
9.90457	355155
9.90975	347643
9.91495	351203
9.92013	353291
9.92532	358599
9.93050	358319
9.93570	349163
9.94088	356410
9.94607	361773
9.95127	362782
9.95645	359512
9.96163	351343
9.96683	347056
9.97202	346533
9.97720	348719
9.98240	349130
9.98758	344919
9.99277	340544
9.99797	334999
10.00315	328104
10.00833	326661
10.01353	328841
10.01872	349489
10.02390	445394
10.02910	754576
10.03428	1542466
10.03947	2932742
10.04467	4659834
10.04985	5949710
10.05503	6060015
10.06023	4963539
10.06542	3105019
10.07060	1627929
10.07578	858480
10.08098	580900
10.08617	487278
10.09135	462367
10.09655	448800
10.10173	430778
10.10692	418615
10.11212	403268
10.11730	384764
10.12248	363181
10.12768	358971
10.13287	362090
10.13805	367948
10.14325	393062
10.14843	410748
10.15362	416182
10.15882	392474
10.16400	370470
10.16918	354218
10.17438	356252
10.17957	357721
10.18475	359241
10.18995	358447
10.19513	360608
10.20032	358552
10.20552	356795
10.21070	351881
10.21588	349390
10.22108	341375
10.22627	362594
10.23145	398420
10.23663	469784
10.24183	538092
10.24702	563810
10.25220	517747
10.25740	444387
10.26258	382471
10.26777	341589
10.27297	330680
10.27815	349102
10.28333	408916
10.28853	619787
10.29372	1327764
10.29890	3156455
10.30410	6314646
10.30928	1.041737E+07
10.31447	1.38609E+07
10.31967	1.713859E+07
10.32485	1.952949E+07
10.33003	2.147422E+07
10.33523	2.206778E+07
10.34042	2.005219E+07
10.34560	1.392367E+07
10.35080	6046047
10.35598	2347190
10.36117	1471116
10.36637	1208681
10.37155	1046143
10.37673	949078
10.38193	885612
10.38712	836643
10.39230	790197
10.39750	756708
10.40268	713393
10.40787	670225
10.41305	624487
10.41825	584615
10.42343	544820
10.42862	514042
10.43382	473270
10.43900	454221
10.44418	429351
10.44938	409320
10.45457	400878
10.45975	388359
10.46495	381881
10.47013	384890
10.47532	406647
10.48052	431516
10.48570	462295
10.49088	466995
10.49608	448131
10.50127	419831
10.50645	397524
10.51165	388245
10.51683	387736
10.52202	394136
10.52722	388084
10.53240	381275
10.53758	367547
10.54278	352401
10.54797	339493
10.55315	326219
10.55835	312742
10.56353	308331
10.56872	306987
10.57390	297140
10.57910	307619
10.58428	310901
10.58947	310573
10.59467	307526
10.59985	305166
10.60503	308922
10.61023	334742
10.61542	392361
10.62060	509996
10.62580	674160
10.63098	811475
10.63617	818806
10.64137	708461
10.64655	559903
10.65173	435069
10.65693	361345
10.66212	334395
10.66730	325028
10.67250	321336
10.67768	337979
10.68287	414111
10.68807	721299
10.69325	1625870
10.69843	3738604
10.70363	7190920
10.70882	1.073786E+07
10.71400	1.28605E+07
10.71918	1.293E+07
10.72438	1.066911E+07
10.72957	6255528
10.73475	2702945
10.73995	1030937
10.74513	518101
10.75032	397668
10.75552	385523
10.76070	408655
10.76588	463949
10.77108	524993
10.77627	619046
10.78145	752499
10.78665	942825
10.79183	1095980
10.79702	1148126
10.80222	1031953
10.80740	818206
10.81258	603447
10.81778	462588
10.82297	388152
10.82815	359656
10.83335	344933
10.83853	332501
10.84372	326466
10.84892	324343
10.85410	316889
10.85928	303946
10.86448	306047
10.86967	294744
10.87485	295720
10.88003	292396
10.88523	286010
10.89042	282987
10.89560	285079
10.90080	275193
10.90598	276773
10.91117	276571
10.91637	273641
10.92155	277883
10.92673	276896
10.93193	274764
10.93712	276831
10.94230	274868
10.94750	274429
10.95268	275252
10.95787	270150
10.96307	278991
10.96825	275897
10.97343	275811
10.97863	277823
10.98382	282580
10.98900	279974
10.99420	279981
10.99938	278511
11.00457	274312
11.00977	280859
11.01495	277697
11.02013	279646
11.02533	280116
11.03052	289679
11.03570	308593
11.04088	329413
11.04608	352304
11.05127	356068
11.05645	343566
11.06165	321022
11.06683	305673
11.07202	291359
11.07722	297049
11.08240	344882
11.08758	542644
11.09278	1092317
11.09797	2266508
11.10315	4082000
11.10835	5884397
11.11353	6729516
11.11872	5861161
11.12392	3901685
11.12910	2150371
11.13428	1031989
11.13948	549292
11.14467	411673
11.14985	397566
11.15505	413091
11.16023	417166
11.16542	404082
11.17062	380222
11.17580	355033
11.18098	333567
11.18618	335587
11.19137	343860
11.19655	343483
11.20173	339549
11.20693	330669
11.21212	324510
11.21730	309988
11.22250	306246
11.22768	296579
11.23287	295471
11.23807	297487
11.24325	295844
11.24843	288015
11.25363	293957
11.25882	284313
11.26400	277821
11.26920	276915
11.27438	267709
11.27957	282245
11.28477	294077
11.28995	315194
11.29513	340480
11.30033	347439
11.30552	335516
11.31070	316166
11.31590	306287
11.32108	292401
11.32627	285913
11.33147	275393
11.33665	276359
11.34183	266078
11.34703	269878
11.35222	264093
11.35740	261551
11.36258	263578
11.36778	269058
11.37297	265193
11.37815	268888
11.38335	262377
11.38853	262466
11.39372	268748
11.39892	272275
11.40410	271658
11.40928	269442
11.41448	263007
11.41967	258294
11.42485	255553
11.43005	252294
11.43523	254462
11.44042	256722
11.44562	270978
11.45080	281893
11.45598	297301
11.46118	305161
11.46637	309490
11.47155	306363
11.47675	293706
11.48193	286675
11.48712	290202
11.49232	286810
11.49750	283700
11.50268	278553
11.50788	274130
11.51307	261880
11.51825	262814
11.52343	264134
11.52863	273396
11.53382	281165
11.53900	281012
11.54420	288152
11.54938	287565
11.55457	279916
11.55977	279499
11.56495	267490
11.57013	260719
11.57533	256924
11.58052	255589
11.58570	257834
11.59090	256422
11.59608	258267
11.60127	263578
11.60647	268859
11.61165	265082
11.61683	260263
11.62203	247610
11.62722	250058
11.63240	246316
11.63760	243526
11.64278	244436
11.64797	246007
11.65317	247885
11.65835	249696
11.66353	249998
11.66873	253880
11.67392	256788
11.67910	255554
11.68428	256956
11.68948	256159
11.69467	254285
11.69985	246288
11.70505	249248
11.71023	257536
11.71542	255782
11.72062	257876
11.72580	252436
11.73098	253554
11.73618	255055
11.74137	264290
11.74655	292558
11.75175	357094
11.75693	512293
11.76212	775653
11.76732	1131204
11.77250	1436821
11.77768	1456695
11.78288	1198361
11.78807	826483
11.79325	545660
11.79845	392825
11.80363	315807
11.80882	285939
11.81402	269868
11.81920	260798
11.82438	258640
11.82958	255044
11.83477	258090
11.83995	262039
11.84513	281755
11.85033	340565
11.85552	476582
11.86070	744830
11.86590	1132417
11.87108	1479942
11.87627	1616248
11.88147	1371598
11.88665	1006763
11.89183	657874
11.89703	432867
11.90222	317307
11.90740	288264
11.91260	281646
11.91778	291768
11.92297	307282
11.92817	322076
11.93335	333189
11.93853	327303
11.94373	321672
11.94892	313677
11.95410	301594
11.95930	298118
11.96448	283551
11.96967	272606
11.97487	264978
11.98005	257099
11.98523	257780
11.99043	256464
11.99562	258743
12.00080	259952
12.00598	269973
12.01118	274567
12.01637	274677
12.02155	272335
12.02675	272184
12.03193	272166
12.03712	267504
12.04232	259903
12.04750	260918
12.05268	267172
12.05788	271890
12.06307	279007
12.06825	288413
12.07345	298928
12.07863	305415
12.08382	304881
12.08902	293684
12.09420	280936
12.09938	264424
12.10458	268572
12.10977	276233
12.11495	305640
12.12015	390907
12.12533	580365
12.13052	884165
12.13572	1230548
12.14090	1415321
12.14608	1322657
12.15128	1038912
12.15647	729423
12.16165	509981
12.16683	409124
12.17203	399494
12.17722	424887
12.18240	440602
12.18760	444628
12.19278	417572
12.19797	380570
12.20317	352339
12.20835	323613
12.21353	306185
12.21873	290721
12.22392	285962
12.22910	284781
12.23430	279790
12.23948	281131
12.24467	279527
12.24987	275190
12.25505	269571
12.26023	266978
12.26543	268573
12.27062	274186
12.27580	283974
12.28100	332940
12.28618	494285
12.29137	955900
12.29657	1852325
12.30175	3233616
12.30693	4622812
12.31213	5222493
12.31732	5040875
12.32250	4070724
12.32768	3067446
12.33288	2397842
12.33807	1936496
12.34325	1532788
12.34845	1121439
12.35363	771651
12.35882	525928
12.36402	395779
12.36920	331338
12.37438	300204
12.37958	285569
12.38477	271764
12.38995	266136
12.39515	265468
12.40033	258711
12.40552	263639
12.41072	258227
12.41590	258782
12.42108	252659
12.42628	257462
12.43147	274673
12.43665	288948
12.44185	315620
12.44703	331945
12.45222	358953
12.45742	391623
12.46260	490621
12.46778	766097
12.47298	1313170
12.47817	2101862
12.48335	2839719
12.48853	3104917
12.49373	2744001
12.49892	1924301
12.50410	1161329
12.50930	666083
12.51448	439308
12.51967	381513
12.52487	418301
12.53005	499532
12.53523	598766
12.54043	648512
12.54562	609534
12.55080	522888
12.55600	428409
12.56118	353833
12.56637	305903
12.57157	273551
12.57675	262270
12.58193	254050
12.58713	254500
12.59232	252070
12.59750	266780
12.60270	277615
12.60788	299383
12.61307	328851
12.61827	371868
12.62345	426013
12.62863	469998
12.63383	482653
12.63902	451411
12.64420	409647
12.64938	350132
12.65458	318561
12.65977	292861
12.66495	281522
12.67015	274817
12.67533	266115
12.68052	259261
12.68572	261161
12.69090	266352
12.69608	272394
12.70128	276810
12.70647	292613
12.71165	316939
12.71685	385315
12.72203	564096
12.72722	960453
12.73242	1632710
12.73760	2412345
12.74278	2951133
12.74798	2787061
12.75317	2084117
12.75835	1298410
12.76355	720870
12.76873	446039
12.77392	329804
12.77912	294297
12.78430	290341
12.78948	291063
12.79467	290433
12.79987	287600
12.80505	272900
12.81023	266251
12.81543	261946
12.82062	254790
12.82580	255667
12.83100	257276
12.83618	255674
12.84137	251210
12.84657	252183
12.85175	247253
12.85693	247603
12.86213	251995
12.86732	276055
12.87250	334942
12.87770	435708
12.88288	568576
12.88807	673922
12.89327	690352
12.89845	621694
12.90363	521247
12.90883	451042
12.91402	414451
12.91920	389366
12.92440	381975
12.92958	394199
12.93477	397262
12.93997	409255
12.94515	394265
12.95033	361098
12.95553	337932
12.96072	314140
12.96590	304476
12.97108	296633
12.97628	299457
12.98147	329554
12.98665	388175
12.99185	495026
12.99703	632176
13.00222	770629
13.00742	844958
13.01260	846298
13.01778	804497
13.02298	736713
13.02817	660696
13.03335	580920
13.03855	536777
13.04373	499170
13.04892	476978
13.05412	465271
13.05930	473744
13.06448	505841
13.06968	578643
13.07487	707655
13.08005	884565
13.08525	1088567
13.09043	1223769
13.09562	1167668
13.10082	954967
13.10600	721988
13.11118	548034
13.11638	442944
13.12157	393397
13.12675	378222
13.13193	370722
13.13713	373255
13.14232	381905
13.14750	383519
13.15270	400182
13.15788	412055
13.16307	423714
13.16827	436973
13.17345	452361
13.17863	456288
13.18383	458462
13.18902	464754
13.19420	475692
13.19940	487399
13.20458	526597
13.20977	575405
13.21497	679993
13.22015	819895
13.22533	952486
13.23053	1064938
13.23572	1151278
13.24090	1191118
13.24610	1215966
13.25128	1363247
13.25647	1771322
13.26167	2582435
13.26685	3574686
13.27203	4415329
13.27723	4702268
13.28242	4055710
13.28760	2922597
13.29278	1833913
13.29798	1179232
13.30317	893513
13.30835	816425
13.31355	810404
13.31873	844332
13.32392	886750
13.32912	910541
13.33430	946899
13.33948	975070
13.34468	986867
13.34987	1010790
13.35505	1051387
13.36025	1147109
13.36543	1482685
13.37062	2341416
13.37582	4172922
13.38100	7229901
13.38618	1.130935E+07
13.39138	1.512282E+07
13.39657	1.89674E+07
13.40175	2.180009E+07
13.40695	2.464366E+07
13.41213	2.686134E+07
13.41732	2.939718E+07
13.42252	2.999347E+07
13.42770	2.698484E+07
13.43288	1.978224E+07
13.43807	1.254052E+07
13.44327	7377224
13.44845	4236423
13.45363	2842480
13.45883	2457398
13.46402	2331509
13.46920	2315846
13.47440	2257354
13.47958	2244741
13.48477	2240603
13.48997	2237077
13.49515	2276760
13.50033	2236657
13.50553	2278035
13.51072	2338803
13.51590	2393339
13.52110	2502195
13.52628	2607613
13.53147	2709591
13.53667	2786897
13.54185	2780189
13.54703	2767522
13.55223	2708333
13.55742	2732784
13.56260	2741384
13.56780	2758500
13.57298	2769990
13.57817	2765049
13.58337	2781014
13.58855	2822267
13.59373	2782253
13.59892	2841877
13.60412	2851584
13.60930	2852297
13.61448	2867359
13.61968	2871187
13.62487	2943469
13.63005	2979893
13.63525	3042048
13.64043	3116982
13.64562	3126530
13.65082	3147369
13.65600	3185780
13.66118	3181827
13.66638	3184851
13.67157	3188298
13.67675	3222547
13.68195	3213368
13.68713	3273018
13.69232	3296970
13.69752	3349305
13.70270	3408335
13.70788	3551243
13.71308	3831575
13.71827	4708770
13.72345	6480917
13.72865	9817065
13.73383	1.35717E+07
13.73902	1.7406E+07
13.74422	2.140804E+07
13.74940	2.488041E+07
13.75458	2.775501E+07
13.75977	2.974168E+07
13.76497	2.977174E+07
13.77015	2.705832E+07
13.77533	1.972798E+07
13.78053	1.058622E+07
13.78572	5166888
13.79090	3620082
13.79610	3320965
13.80128	3255477
13.80647	3221355
13.81167	3200473
13.81685	3196410
13.82203	3209436
13.82723	3203475
13.83242	3186500
13.83760	3167181
13.84280	3158753
13.84798	3109591
13.85317	3133128
13.85837	3072997
13.86355	3077968
13.86873	3097616
13.87393	3080558
13.87912	3098067
13.88430	3062699
13.88950	3035059
13.89468	3018089
13.89987	2986646
13.90507	2973355
13.91025	2953550
13.91543	2929724
13.92063	2927613
13.92582	2908743
13.93100	2872787
13.93618	2835830
13.94138	2815753
13.94657	2818426
13.95175	2815682
13.95695	2784771
13.96213	2752808
13.96732	2722258
13.97252	2696227
13.97770	2682749
13.98288	2654909
13.98808	2619908
13.99327	2623316
13.99845	2577104
14.00365	2580083
14.00883	2586484
14.01402	2563073
14.01922	2562551
14.02440	2533098
14.02958	2548782
14.03478	2539197
14.03997	2587112
14.04515	2670357
14.05035	2891751
14.05553	3343690
14.06072	4143497
14.06592	5433142
14.07110	6813393
14.07628	7818163
14.08147	7689710
14.08667	6617414
14.09185	5063533
14.09703	3708197
14.10223	2942019
14.10742	2600555
14.11260	2439342
14.11780	2371232
14.12298	2349637
14.12817	2378516
14.13337	2430572
14.13855	2413410
14.14373	2385126
14.14893	2299874
14.15412	2199811
14.15930	2084374
14.16450	1977848
14.16968	1926862
14.17487	1874469
14.18007	1833872
14.18525	1813866
14.19043	1801274
14.19563	1772568
14.20082	1766203
14.20600	1778502
14.21120	1783479
14.21638	1797245
14.22157	1838448
14.22677	1816408
14.23195	1797186
14.23713	1715085
14.24232	1632470
14.24752	1563851
14.25270	1482812
14.25788	1417928
14.26308	1359642
14.26827	1329361
14.27345	1317498
14.27865	1299258
14.28383	1295987
14.28902	1241080
14.29422	1217249
14.29940	1187924
14.30458	1175336
14.30978	1167053
14.31497	1189116
14.32015	1216541
14.32535	1227393
14.33053	1220069
14.33572	1172883
14.34092	1119617
14.34610	1047480
14.35128	996579
14.35648	968637
14.36167	951547
14.36685	938718
14.37205	922445
14.37723	898726
14.38242	868092
14.38762	855569
14.39280	841863
14.39798	832485
14.40317	826929
14.40837	813350
14.41355	798248
14.41873	792500
14.42393	801758
14.42912	816994
14.43430	830230
14.43950	848842
14.44468	846261
14.44987	824084
14.45507	807549
14.46025	781432
14.46543	767949
14.47063	756310
14.47582	753472
14.48100	761642
14.48620	776041
14.49138	812027
14.49657	841997
14.50177	902599
14.50695	1000167
14.51213	1158513
14.51733	1403002
14.52252	1675573
14.52770	1883009
14.53290	1933854
14.53808	1767009
14.54327	1476546
14.54847	1221775
14.55365	1051037
14.55883	999343
14.56402	977444
14.56922	984148
14.57440	990463
14.57958	1014353
14.58478	1027112
14.58997	1030507
14.59515	1001871
14.60035	963003
14.60553	952995
14.61072	977276
14.61592	1122477
14.62110	1570633
14.62628	2690466
14.63148	4822855
14.63667	7974863
14.64185	1.067066E+07
14.64705	1.218607E+07
14.65223	1.163917E+07
14.65742	9085296
14.66262	5941468
14.66780	3619731
14.67298	2420796
14.67818	1695533
14.68337	1211371
14.68855	890210
14.69375	688619
14.69893	583500
14.70412	536809
14.70932	518554
14.71450	507226
14.71968	490488
14.72487	475095
14.73007	456130
14.73525	445565
14.74043	435266
14.74563	436096
14.75082	436855
14.75600	429583
14.76120	425205
14.76638	419813
14.77157	432801
14.77677	461930
14.78195	540845
14.78713	673009
14.79233	863354
14.79752	1039751
14.80270	1098915
14.80790	989284
14.81308	810514
14.81827	630924
14.82347	500565
14.82865	434642
14.83383	416849
14.83903	412377
14.84422	414998
14.84940	416722
14.85460	407801
14.85978	421384
14.86497	427408
14.87017	430550
14.87535	428996
14.88053	418915
14.88572	414469
14.89092	413937
14.89610	430557
14.90128	466381
14.90648	523616
14.91167	613945
14.91685	735246
14.92205	839638
14.92723	878244
14.93242	817738
14.93762	703246
14.94280	585312
14.94798	494460
14.95318	443184
14.95837	428353
14.96355	427468
14.96875	439003
14.97393	455071
14.97912	479048
14.98432	512649
14.98950	531853
14.99468	538714
14.99988	527497
15.00507	509623
15.01025	488357
15.01545	473082
15.02063	458271
15.02582	455106
15.03102	459781
15.03620	467533
15.04138	470188
15.04657	479294
15.05177	494406
15.05695	509649
15.06213	527571
15.06733	536998
15.07252	552921
15.07770	553120
15.08290	556159
15.08808	559583
15.09327	566676
15.09847	576728
15.10365	594040
15.10883	619281
15.11403	635681
15.11922	639476
15.12440	640415
15.12960	625389
15.13478	616957
15.13997	611607
15.14517	616750
15.15035	623812
15.15553	636408
15.16073	650149
15.16592	670981
15.17110	698465
15.17630	739297
15.18148	783252
15.18667	832000
15.19187	879907
15.19705	928829
15.20223	960441
15.20742	973495
15.21262	981147
15.21780	972894
15.22298	947144
15.22818	939272
15.23337	953243
15.23855	989709
15.24375	1036559
15.24893	1072321
15.25412	1076744
[truncated: 2,840 more rows]
