# Supplementary material for: Metabolic Adaption of Flexor Carpi Radialis to Amplexus Behavior in Asiatic Toads (Bufo gargarizans)
Source: Int J Mol Sci. 2023 Jun 15;24(12):10174. doi: 10.3390/ijms241210174 (PMC10299559; doi:10.3390/ijms241210174)
Supplement: Supplementary file 1 [file ijms-24-10174-s001.zip › GCMS/NA13.D/checksum.xml]

<?xml version="1.0" encoding="utf-8"?>
<!--Checksum file.-->
<Checksum SchemaVersion="2" ALGO_VERSION="1">
  <MAIN HASHCODE="CB-47-47-00-60-AE-A3-3D-0B-BE-A3-A4-B7-C1-3A-5D-1D-0F-B2-71-DA-F2-CA-6B-ED-A3-93-85-A3-AD-86-5F-D8-DF-33-37-DB-85-CF-76-CA-B2-B2-4E-4C-F6-9B-FE-8F-E7-2B-17-71-0D-CC-46-77-BB-B7-5D-9A-E4-9D-F5">
    <Folder name="AcqData">20-4E-54-2C-18-83-C5-8D-3D-9E-F7-6C-54-3B-6B-76-0D-DA-D4-86-94-EE-7E-AC-AA-DF-3E-8C-8D-96-B7-BA-D3-8E-FA-EF-6D-B3-45-B5-87-2F-F3-85-CC-DE-1D-A9-75-88-B9-E9-D9-CE-13-42-9A-00-2A-35-DB-36-16-C6</Folder>
  </MAIN>
</Checksum>
