# Supplementary material for: Metabolic Adaption of Flexor Carpi Radialis to Amplexus Behavior in Asiatic Toads (Bufo gargarizans)
Source: Int J Mol Sci. 2023 Jun 15;24(12):10174. doi: 10.3390/ijms241210174 (PMC10299559; doi:10.3390/ijms241210174)
Supplement: Supplementary file 1 [file ijms-24-10174-s001.zip › GCMS/NA13.D/tic_front.csv]

D:\MassHunter\GCMS\1\data\2023\202303\20230303\DZLM20228332\NA13.D Sat Mar 04 08:04:16 2023
Start of data points
4.89242	534242
4.89760	528173
4.90280	517842
4.90798	503533
4.91317	491281
4.91837	479650
4.92355	457821
4.92873	454761
4.93393	445114
4.93912	439988
4.94430	427921
4.94948	422898
4.95468	425283
4.95987	423127
4.96505	422206
4.97025	427633
4.97543	435109
4.98062	445494
4.98582	457204
4.99100	458336
4.99618	451085
5.00138	451246
5.00657	463418
5.01175	520868
5.01695	606492
5.02213	695695
5.02732	712213
5.03252	672404
5.03770	605527
5.04288	535190
5.04808	479656
5.05327	445008
5.05845	411139
5.06365	415705
5.06883	412498
5.07402	406593
5.07922	404280
5.08440	413601
5.08958	403264
5.09477	417950
5.09997	418637
5.10515	433986
5.11033	436070
5.11553	431002
5.12072	416150
5.12590	397404
5.13110	381196
5.13628	370837
5.14147	364446
5.14667	365626
5.15185	363454
5.15703	360615
5.16223	352666
5.16742	352969
5.17260	347890
5.17780	349611
5.18298	362503
5.18817	373359
5.19337	379123
5.19855	379365
5.20373	378477
5.20893	379301
5.21412	380184
5.21930	391271
5.22450	391216
5.22968	403856
5.23487	408981
5.24007	424846
5.24525	427537
5.25043	425697
5.25562	415519
5.26082	401320
5.26600	382821
5.27118	361051
5.27638	362450
5.28157	375039
5.28675	384532
5.29195	403138
5.29713	402284
5.30232	396969
5.30752	379173
5.31270	377871
5.31788	391535
5.32308	398209
5.32827	445736
5.33345	481353
5.33865	527673
5.34383	608229
5.34902	789188
5.35422	976800
5.35940	1131488
5.36458	1263480
5.36978	1444298
5.37497	1832725
5.38015	2475258
5.38535	3309531
5.39053	3916241
5.39572	3999384
5.40092	3484909
5.40610	2963956
5.41128	2939376
5.41647	3572074
5.42167	4614723
5.42685	5234503
5.43203	5035343
5.43723	3937154
5.44242	2462909
5.44760	1338897
5.45280	790519
5.45798	597840
5.46317	578242
5.46837	634072
5.47355	712777
5.47873	751131
5.48393	694455
5.48912	561565
5.49430	448754
5.49950	392083
5.50468	381952
5.50987	394709
5.51507	428335
5.52025	450301
5.52543	475658
5.53063	508535
5.53582	556341
5.54100	593917
5.54620	626484
5.55138	652960
5.55657	715534
5.56177	876655
5.56695	1145574
5.57213	1447928
5.57733	1607978
5.58252	1494437
5.58770	1135174
5.59288	772880
5.59808	575494
5.60327	559899
5.60845	621490
5.61365	672217
5.61883	640579
5.62402	569429
5.62922	500728
5.63440	449371
5.63958	423639
5.64478	439318
5.64997	461628
5.65515	483204
5.66035	500958
5.66553	512877
5.67072	507034
5.67592	499846
5.68110	494960
5.68628	513636
5.69148	542994
5.69667	622205
5.70185	709791
5.70705	831564
5.71223	922162
5.71742	956180
5.72262	859814
5.72780	713213
5.73298	593962
5.73817	549887
5.74337	530995
5.74855	490049
5.75373	440330
5.75893	390163
5.76412	357865
5.76930	327891
5.77450	307427
5.77968	295997
5.78487	287855
5.79007	282619
5.79525	280297
5.80043	276574
5.80563	275748
5.81082	275787
5.81600	279532
5.82120	285454
5.82638	292331
5.83157	296228
5.83677	306355
5.84195	308414
5.84713	313338
5.85233	346462
5.85752	485267
5.86270	1009231
5.86790	2485221
5.87308	5473514
5.87827	9429837
5.88347	1.283502E+07
5.88865	1.484885E+07
5.89383	1.545866E+07
5.89902	1.629577E+07
5.90422	1.786798E+07
5.90940	1.961878E+07
5.91458	2.178158E+07
5.91978	2.429747E+07
5.92497	2.704446E+07
5.93015	2.999281E+07
5.93535	3.331727E+07
5.94053	3.53892E+07
5.94572	3.63457E+07
5.95092	3.771727E+07
5.95610	3.889986E+07
5.96128	4.028677E+07
5.96648	4.038184E+07
5.97167	4.080015E+07
5.97685	3.838488E+07
5.98205	2.215569E+07
5.98723	2517049
5.99242	765598
5.99762	808963
6.00280	936579
6.00798	1027143
6.01318	1063964
6.01837	933781
6.02355	705426
6.02875	491846
6.03393	371658
6.03912	339924
6.04432	357898
6.04950	406345
6.05468	451460
6.05987	451500
6.06507	410864
6.07025	361072
6.07543	326485
6.08063	305609
6.08582	300549
6.09100	289958
6.09620	305330
6.10138	318238
6.10657	343208
6.11177	360490
6.11695	381788
6.12213	384408
6.12733	369827
6.13252	353017
6.13770	363983
6.14290	372554
6.14808	378732
6.15327	377699
6.15847	364484
6.16365	346057
6.16883	317175
6.17403	304216
6.17922	310201
6.18440	328083
6.18960	373977
6.19478	434087
6.19997	471110
6.20517	449086
6.21035	383440
6.21553	327892
6.22072	287906
6.22592	273430
6.23110	270901
6.23628	271970
6.24148	260533
6.24667	263711
6.25185	271772
6.25705	267566
6.26223	260588
6.26742	255105
6.27262	252618
6.27780	256172
6.28298	255189
6.28818	255234
6.29337	249039
6.29855	252711
6.30375	251801
6.30893	251800
6.31412	251051
6.31932	248355
6.32450	241170
6.32968	246162
6.33488	239763
6.34007	247798
6.34525	250400
6.35045	258042
6.35563	259675
6.36082	275338
6.36602	282239
6.37120	288434
6.37638	299220
6.38157	307288
6.38677	305927
6.39195	297481
6.39713	285917
6.40233	278502
6.40752	269887
6.41270	270182
6.41790	270608
6.42308	266932
6.42827	256418
6.43347	255217
6.43865	249190
6.44383	235972
6.44903	240574
6.45422	240151
6.45940	241357
6.46460	232774
6.46978	236727
6.47497	247389
6.48017	253922
6.48535	248065
6.49053	257490
6.49573	270581
6.50092	288227
6.50610	309026
6.51130	331571
6.51648	339858
6.52167	375471
6.52687	417391
6.53205	472440
6.53723	509154
6.54242	542548
6.54762	569958
6.55280	663651
6.55798	956830
6.56318	1807693
6.56837	3649376
6.57355	6292181
6.57875	8520535
6.58393	8775533
6.58912	6819841
6.59432	3829030
6.59950	1570763
6.60468	641899
6.60988	383192
6.61507	345919
6.62025	368168
6.62545	380768
6.63063	360532
6.63582	332782
6.64102	300637
6.64620	288040
6.65138	282341
6.65658	286762
6.66177	283904
6.66695	289154
6.67215	304206
6.67733	297949
6.68252	295857
6.68772	286960
6.69290	285212
6.69808	283619
6.70327	286016
6.70847	292418
6.71365	281340
6.71883	278556
6.72403	291431
6.72922	294968
6.73440	296976
6.73960	297506
6.74478	294170
6.74997	280905
6.75517	284990
6.76035	282205
6.76553	284076
6.77073	284493
6.77592	291185
6.78110	310859
6.78630	359683
6.79148	461471
6.79667	627501
6.80187	842014
6.80705	1111329
6.81223	1620389
6.81743	2733717
6.82262	4990793
6.82780	8233494
6.83300	1.177828E+07
6.83818	1.361623E+07
6.84337	1.313589E+07
6.84857	9651396
6.85375	5311675
6.85893	2290352
6.86412	981750
6.86932	648435
6.87450	632578
6.87968	747393
6.88488	1060550
6.89007	1813538
6.89525	3609899
6.90045	6384133
6.90563	9049665
6.91082	1.033334E+07
6.91602	9369441
6.92120	6468190
6.92638	3284643
6.93158	1378697
6.93677	618524
6.94195	412616
6.94715	370080
6.95233	374841
6.95752	387325
6.96272	412549
6.96790	411184
6.97308	389847
6.97828	365764
6.98347	344750
6.98865	335895
6.99385	337004
6.99903	326285
7.00422	332411
7.00942	348816
7.01460	406808
7.01978	579498
7.02497	953769
7.03017	1560362
7.03535	2200921
7.04053	2558166
7.04573	2561639
7.05092	2479143
7.05610	2812740
7.06130	4245545
7.06648	7265591
7.07167	1.126185E+07
7.07687	1.556087E+07
7.08205	1.803706E+07
7.08723	1.984341E+07
7.09243	1.955595E+07
7.09762	1.570318E+07
7.10280	7636274
7.10800	2524609
7.11318	1131570
7.11837	807118
7.12357	699089
7.12875	653653
7.13393	628266
7.13913	608409
7.14432	561162
7.14950	520486
7.15470	470830
7.15988	428711
7.16507	411356
7.17027	414557
7.17545	406580
7.18063	396132
7.18582	377138
7.19102	357042
7.19620	354282
7.20138	358897
7.20658	391276
7.21177	416007
7.21695	447424
7.22215	526865
7.22733	787813
7.23252	1562467
7.23772	3468817
7.24290	6891059
7.24808	1.153455E+07
7.25328	1.607675E+07
7.25847	1.800796E+07
7.26365	1.765966E+07
7.26885	1.41554E+07
7.27403	8355096
7.27922	3692845
7.28442	1456915
7.28960	765678
7.29478	591625
7.29998	538023
7.30517	506417
7.31035	462623
7.31555	424122
7.32073	385858
7.32592	373154
7.33112	371815
7.33630	380519
7.34148	418599
7.34667	457565
7.35187	488903
7.35705	496179
7.36223	473897
7.36743	431430
7.37262	384087
7.37780	351328
7.38300	329557
7.38818	321838
7.39337	327117
7.39857	342078
7.40375	364127
7.40893	382064
7.41413	380355
7.41932	357043
7.42450	333778
7.42970	309585
7.43488	300654
7.44007	298476
7.44527	295060
7.45045	294044
7.45563	295001
7.46083	290022
7.46602	284340
7.47120	300194
7.47640	322885
7.48158	370407
7.48677	487756
7.49197	643867
7.49715	794000
7.50233	843981
7.50752	781198
7.51272	633619
7.51790	493925
7.52308	409246
7.52828	362976
7.53347	355224
7.53865	336181
7.54385	316893
7.54903	298509
7.55422	287040
7.55942	280049
7.56460	279719
7.56978	280278
7.57498	280705
7.58017	291803
7.58535	303279
7.59055	310935
7.59573	324973
7.60092	327097
7.60612	336964
7.61130	341488
7.61648	343349
7.62168	350474
7.62687	369216
7.63205	408367
7.63725	464231
7.64243	502778
7.64762	545323
7.65282	685380
7.65800	1095699
7.66318	2026116
7.66837	3181273
7.67357	4067535
7.67875	4045519
7.68393	2970605
7.68913	1788126
7.69432	978954
7.69950	611792
7.70470	470818
7.70988	427411
7.71507	405803
7.72027	385537
7.72545	370038
7.73063	346009
7.73583	338720
7.74102	346717
7.74620	371679
7.75140	389501
7.75658	409382
7.76177	407128
7.76697	388588
7.77215	369487
7.77733	354868
7.78253	340381
7.78772	332491
7.79290	331402
7.79810	325489
7.80328	323538
7.80847	322713
7.81365	313104
7.81885	313559
7.82403	301602
7.82922	292472
7.83442	289199
7.83960	280457
7.84478	287479
7.84998	286392
7.85517	284205
7.86035	279841
7.86555	285715
7.87073	286426
7.87592	289438
7.88112	288197
7.88630	290951
7.89148	293344
7.89668	307832
7.90187	342916
7.90705	415776
7.91225	542657
7.91743	644242
7.92262	696292
7.92782	647094
7.93300	542914
7.93818	438880
7.94338	377314
7.94857	348789
7.95375	332560
7.95895	352835
7.96413	391795
7.96932	405940
7.97450	399272
7.97970	369829
7.98488	331905
7.99007	314044
7.99527	323383
8.00045	356952
8.00563	411652
8.01083	474568
8.01602	549104
8.02120	612725
8.02640	695371
8.03158	807521
8.03677	897686
8.04197	923167
8.04715	823937
8.05233	643603
8.05753	517882
8.06272	417323
8.06790	393055
8.07310	383077
8.07828	388052
8.08347	391257
8.08867	387994
8.09385	432487
8.09903	544449
8.10423	805417
8.10942	1194291
8.11460	1522020
8.11980	1572385
8.12498	1270575
8.13017	868396
8.13537	574040
8.14055	422799
8.14573	366166
8.15092	333841
8.15612	310831
8.16130	292488
8.16648	286841
8.17168	283567
8.17687	288504
8.18205	292904
8.18725	296163
8.19243	318891
8.19762	330126
8.20282	339630
8.20800	335428
8.21318	324249
8.21838	302860
8.22357	293468
8.22875	292303
8.23395	297935
8.23913	297155
8.24432	298864
8.24952	294528
8.25470	299202
8.25988	291094
8.26508	287677
8.27027	292390
8.27545	292037
8.28065	344907
8.28583	492892
8.29102	941584
8.29622	2001810
8.30140	3749260
8.30658	5746586
8.31177	6773884
8.31697	6387546
8.32215	4717626
8.32733	2708997
8.33253	1323198
8.33772	673826
8.34290	426175
8.34810	343737
8.35328	319518
8.35847	319365
8.36367	336888
8.36885	416334
8.37403	578950
8.37923	858612
8.38442	1114782
8.38960	1190263
8.39480	1072834
8.39998	788696
8.40517	558942
8.41037	415102
8.41555	358989
8.42073	334876
8.42593	347728
8.43112	366324
8.43630	377111
8.44150	378230
8.44668	360479
8.45187	348680
8.45705	335782
8.46225	325471
8.46743	316664
8.47262	310940
8.47782	297628
8.48300	292142
8.48818	290810
8.49338	289697
8.49857	286475
8.50375	284447
8.50895	281282
8.51413	284200
8.51932	285266
8.52452	287214
8.52970	285883
8.53488	286870
8.54008	289294
8.54527	292390
8.55045	297149
8.55565	305875
8.56083	315551
8.56602	323756
8.57122	329805
8.57640	324114
8.58158	324398
8.58678	320220
8.59197	315809
8.59715	312130
8.60235	313619
8.60753	317651
8.61272	309071
8.61790	321992
8.62310	323789
8.62828	326000
8.63347	326818
8.63867	321923
8.64385	341080
8.64903	350528
8.65423	362179
8.65942	391323
8.66460	570268
8.66980	1228936
8.67498	3001316
8.68017	6497118
8.68537	1.110213E+07
8.69055	1.560925E+07
8.69573	1.851621E+07
8.70093	2.078905E+07
8.70612	2.172528E+07
8.71130	2.002213E+07
8.71650	1.475084E+07
8.72168	6357763
8.72687	2544359
8.73207	1445473
8.73725	1114518
8.74243	929903
8.74763	843934
8.75282	835780
8.75800	858947
8.76320	820441
8.76838	747832
8.77357	635595
8.77875	534414
8.78395	473976
8.78913	437764
8.79432	422016
8.79952	400725
8.80470	385608
8.80988	382358
8.81508	382047
8.82027	378602
8.82545	379730
8.83065	380923
8.83583	374208
8.84102	375758
8.84622	376811
8.85140	369813
8.85658	368921
8.86178	369757
8.86697	369493
8.87215	393087
8.87735	413528
8.88253	423593
8.88772	422952
8.89292	408051
8.89810	397192
8.90328	385216
8.90848	379100
8.91367	375858
8.91885	374613
8.92405	376860
8.92923	382751
8.93442	385399
8.93960	388874
8.94480	403126
8.94998	456559
8.95517	550286
8.96037	704321
8.96555	830755
8.97073	900550
8.97593	835737
8.98112	706794
8.98630	585582
8.99150	502509
8.99668	443754
9.00187	426320
9.00707	412335
9.01225	414938
9.01743	420381
9.02263	411981
9.02782	414253
9.03300	407191
9.03820	405286
9.04338	401967
9.04857	394477
9.05377	398968
9.05895	403016
9.06413	407933
9.06933	417387
9.07452	430636
9.07970	453420
9.08490	465878
9.09008	470257
9.09527	458239
9.10045	431446
9.10565	415255
9.11083	400936
9.11602	409326
9.12122	409899
9.12640	413798
9.13158	413713
9.13678	404466
9.14197	403133
9.14715	404871
9.15235	408887
9.15753	429720
9.16272	476835
9.16792	545766
9.17310	599124
9.17828	612314
9.18348	572253
9.18867	517381
9.19385	469598
9.19905	445232
9.20423	438679
9.20942	426627
9.21462	418450
9.21980	409249
9.22498	387107
9.23018	392337
9.23537	488606
9.24055	841592
9.24575	1823443
9.25093	3719947
9.25612	6314165
9.26130	9073598
9.26650	1.180183E+07
9.27168	1.415906E+07
9.27687	1.59692E+07
9.28207	1.740853E+07
9.28725	1.615374E+07
9.29243	1.02644E+07
9.29763	7592482
9.30282	6628841
9.30800	5770456
9.31320	5089846
9.31838	4443229
9.32357	3745903
9.32877	3068442
9.33395	2554076
9.33913	2219995
9.34433	2503314
9.34952	4413321
9.35470	9252559
9.35990	1.5047E+07
9.36508	1.980521E+07
9.37027	2.343275E+07
9.37547	2.592951E+07
9.38065	2.811894E+07
9.38583	2.948566E+07
9.39103	3.018325E+07
9.39622	3.032013E+07
9.40140	3.085305E+07
9.40660	3.127072E+07
9.41178	3.118935E+07
9.41697	3.101802E+07
9.42215	2.938516E+07
9.42735	2.417942E+07
9.43253	1.311133E+07
9.43772	4412628
9.44292	1833336
9.44810	1230912
9.45328	1029874
9.45848	922775
9.46367	846393
9.46885	807075
9.47405	769218
9.47923	726581
9.48442	687839
9.48962	652920
9.49480	626793
9.49998	607059
9.50518	595798
9.51037	583520
9.51555	568775
9.52075	555486
9.52593	538651
9.53112	524312
9.53632	512056
9.54150	508769
9.54668	495474
9.55188	486279
9.55707	483898
9.56225	481580
9.56745	477748
9.57263	474096
9.57782	462701
9.58300	452401
9.58820	450014
9.59338	447630
9.59857	453232
9.60377	446427
9.60895	447675
9.61413	436673
9.61933	428915
9.62452	422356
9.62970	415399
9.63490	439594
9.64008	484988
9.64527	585546
9.65047	741933
9.65565	894383
9.66083	937854
9.66603	853706
9.67122	708621
9.67640	547708
9.68160	451409
9.68678	409531
9.69197	398904
9.69717	391274
9.70235	391836
9.70753	400398
9.71273	402595
9.71792	407466
9.72310	430519
9.72830	509798
9.73348	711129
9.73867	1046950
9.74385	1470981
9.74905	1815591
9.75423	1910519
9.75942	1843902
9.76462	1856950
9.76980	2000964
9.77498	2082571
9.78018	1926065
9.78537	1492667
9.79055	1011093
9.79575	665952
9.80093	501822
9.80612	441786
9.81132	419556
9.81650	411199
9.82168	435559
9.82688	569173
9.83207	1059599
9.83725	2376104
9.84245	5106458
9.84763	8958554
9.85282	1.242002E+07
9.85802	1.426405E+07
9.86320	1.332509E+07
9.86838	9768110
9.87358	5328469
9.87877	2292910
9.88395	909800
9.88915	478334
9.89433	375685
9.89952	349448
9.90470	341355
9.90990	341814
9.91508	343514
9.92027	341343
9.92547	347778
9.93065	349863
9.93583	347550
9.94103	351876
9.94622	351186
9.95140	350224
9.95660	347560
9.96178	342496
9.96697	344102
9.97217	347691
9.97735	345220
9.98253	344600
9.98773	339148
9.99292	331488
9.99810	321133
10.00330	330011
10.00848	326127
10.01367	336201
10.01887	358556
10.02405	475826
10.02923	832440
10.03443	1697422
10.03962	3151704
10.04480	4704722
10.05000	5657582
10.05518	5178266
10.06037	3761335
10.06555	2271188
10.07075	1212289
10.07593	696257
10.08112	515379
10.08632	463257
10.09150	444687
10.09668	427217
10.10188	419403
10.10707	408034
10.11225	390638
10.11745	377722
10.12263	365656
10.12782	359619
10.13302	363153
10.13820	369222
10.14338	390875
10.14858	396694
10.15377	396111
10.15895	376509
10.16415	365319
10.16933	348156
10.17452	349534
10.17972	355201
10.18490	363224
10.19008	351171
10.19528	357809
10.20047	347912
10.20565	344555
10.21085	339957
10.21603	339729
10.22122	344971
10.22640	362364
10.23160	412803
10.23678	477291
10.24197	528303
10.24717	528164
10.25235	478674
10.25753	411267
10.26273	364979
10.26792	339830
10.27310	342238
10.27830	374071
10.28348	445173
10.28867	710362
10.29387	1518214
10.29905	3498669
10.30423	7060925
10.30943	1.15946E+07
10.31462	1.630719E+07
10.31980	1.887616E+07
10.32500	2.142914E+07
10.33018	2.250573E+07
10.33537	2.141193E+07
10.34057	1.675145E+07
10.34575	8536025
10.35093	3382005
10.35613	1870931
10.36132	1403939
10.36650	1198279
10.37170	1053416
10.37688	964919
10.38207	906495
10.38725	855860
10.39245	809638
10.39763	773360
10.40282	740757
10.40802	693569
10.41320	656428
10.41838	620159
10.42358	579619
10.42877	537860
10.43395	503687
10.43915	477959
10.44433	443818
10.44952	426339
10.45472	413153
10.45990	397889
10.46508	392788
10.47028	393916
10.47547	404030
10.48065	435174
10.48585	454832
10.49103	457188
10.49622	444385
10.50142	415363
10.50660	399979
10.51178	401638
10.51698	396650
10.52217	411782
10.52735	404289
10.53255	392401
10.53773	376366
10.54292	355762
10.54810	342609
10.55330	327695
10.55848	325555
10.56367	317345
10.56887	311271
10.57405	307696
10.57923	300514
10.58443	310942
10.58962	310770
10.59480	311769
10.60000	305335
10.60518	307432
10.61037	326990
10.61557	379801
10.62075	474709
10.62593	618295
10.63113	732317
10.63632	727829
10.64150	639246
10.64670	514391
10.65188	420557
10.65707	364268
10.66227	343949
10.66745	326989
10.67263	318117
10.67783	336331
10.68302	422490
10.68820	724830
10.69340	1608215
10.69858	3552158
10.70377	6914298
10.70895	1.051534E+07
10.71415	1.254103E+07
10.71933	1.184922E+07
10.72452	8860396
10.72972	5024342
10.73490	2135959
10.74008	874293
10.74528	479081
10.75047	385892
10.75565	381528
10.76085	411941
10.76603	468569
10.77122	527968
10.77642	603465
10.78160	715442
10.78678	839745
10.79198	969467
10.79717	1013704
10.80235	908113
10.80755	710300
10.81273	544055
10.81792	437041
10.82312	378745
10.82830	354016
10.83348	340331
10.83868	329980
10.84387	328386
10.84905	327510
10.85425	318512
10.85943	310374
10.86462	309572
10.86980	299029
10.87500	294521
10.88018	291523
10.88537	289640
10.89057	290086
10.89575	289660
10.90093	282007
10.90613	277311
10.91132	274041
10.91650	282020
10.92170	280374
10.92688	277034
10.93207	278163
10.93727	276460
10.94245	276625
10.94763	271140
10.95283	277371
10.95802	276914
10.96320	276296
10.96840	278882
10.97358	271826
10.97877	280037
10.98397	275271
10.98915	283156
10.99433	281722
10.99953	278944
11.00472	278157
11.00990	280708
11.01510	281377
11.02028	277564
11.02547	283476
11.03065	289661
11.03585	300679
11.04103	323198
11.04622	342654
11.05142	348966
11.05660	338436
11.06178	318331
11.06698	310115
11.07217	298667
11.07735	302696
11.08255	355793
11.08773	545638
11.09292	1080606
11.09812	2193798
11.10330	3874307
11.10848	5440692
11.11368	5974979
11.11887	4984576
11.12405	3240874
11.12925	1734417
11.13443	878909
11.13962	501604
11.14482	388239
11.15000	377840
11.15518	381947
11.16038	393752
11.16557	385505
11.17075	368095
11.17593	345354
11.18113	328203
11.18632	326693
11.19150	330558
11.19670	333123
11.20188	340020
11.20707	323973
11.21227	320433
11.21745	309974
11.22263	301666
11.22783	295016
11.23302	297954
11.23820	295068
11.24340	299204
11.24858	299521
11.25377	297798
11.25897	291856
11.26415	280878
11.26933	277644
11.27453	276840
11.27972	282384
11.28490	286788
11.29010	311310
11.29528	329484
11.30047	332847
11.30567	327469
11.31085	318385
11.31603	304437
11.32123	294825
11.32642	288394
11.33160	283113
11.33678	276568
11.34198	275044
11.34717	270482
11.35235	269515
11.35755	272951
11.36273	273572
11.36792	274914
11.37312	268107
11.37830	269511
11.38348	270593
11.38868	265786
11.39387	270272
11.39905	269755
11.40425	272262
11.40943	266349
11.41462	259136
11.41982	254695
11.42500	254424
11.43018	254097
11.43538	252679
11.44057	259771
11.44575	264068
11.45095	269596
11.45613	281081
11.46132	282116
11.46652	300223
11.47170	297821
11.47688	291093
11.48208	284665
11.48727	281772
11.49245	284050
11.49763	282623
11.50283	275796
11.50802	274640
11.51320	266165
11.51840	260163
11.52358	258982
11.52877	267300
11.53397	268605
11.53915	279707
11.54433	281833
11.54953	279697
11.55472	276542
11.55990	271952
11.56510	264940
11.57028	258866
11.57547	259968
11.58067	255967
11.58585	255459
11.59103	254736
11.59623	265690
11.60142	268264
11.60660	265996
11.61180	261965
11.61698	264191
11.62217	253292
11.62737	248441
11.63255	251177
11.63773	247800
11.64293	249061
11.64812	247937
11.65330	250858
11.65848	254353
11.66368	256807
11.66887	257305
11.67405	257701
11.67925	252785
11.68443	255061
11.68962	248383
11.69482	250687
11.70000	252366
11.70518	254962
11.71038	255151
11.71557	254459
11.72075	253226
11.72595	245698
11.73113	249779
11.73632	252924
11.74152	259453
11.74670	277730
11.75188	320718
11.75708	411963
11.76227	571633
11.76745	773806
11.77265	927705
11.77783	949419
11.78302	801667
11.78822	598304
11.79340	436505
11.79858	337007
11.80378	292505
11.80897	274129
11.81415	261460
11.81933	258423
11.82453	256405
11.82972	256166
11.83490	260775
11.84010	258744
11.84528	274940
11.85047	318925
11.85567	423160
11.86085	623288
11.86603	921270
11.87123	1185018
11.87642	1273891
11.88160	1123267
11.88680	844528
11.89198	566098
11.89717	393219
11.90237	310575
11.90755	281940
11.91273	268659
11.91793	273771
11.92312	286026
11.92830	303520
11.93350	310426
11.93868	318463
11.94387	316694
11.94907	311247
11.95425	309116
11.95943	298293
11.96463	280784
11.96982	272758
11.97500	264059
11.98018	256529
11.98538	252257
11.99057	247612
11.99575	252813
12.00095	257601
12.00613	261477
12.01132	261194
12.01652	259689
12.02170	266766
12.02688	261726
12.03208	261534
12.03727	259106
12.04245	258524
12.04765	256479
12.05283	257988
12.05802	258810
12.06322	258474
12.06840	276520
12.07358	286902
12.07878	295317
12.08397	288191
12.08915	277464
12.09435	269609
12.09953	258392
12.10472	259930
12.10992	266669
12.11510	288303
12.12028	366316
12.12548	522842
12.13067	783615
12.13585	1023374
12.14103	1138396
12.14623	1075671
12.15142	844539
12.15660	603787
12.16180	444472
12.16698	370676
12.17217	362481
12.17737	390599
12.18255	403077
12.18773	399702
12.19293	378416
12.19812	355126
12.20330	319833
12.20850	298827
12.21368	284057
12.21887	273870
12.22407	266801
12.22925	262311
12.23443	261387
12.23963	261997
12.24482	264548
12.25000	263851
12.25520	260695
12.26038	260433
12.26557	258785
12.27077	264160
12.27595	273822
12.28113	325869
12.28633	485384
12.29152	893103
12.29670	1666149
12.30188	2824100
12.30708	4023878
12.31227	4522793
12.31745	4150030
12.32265	3334111
12.32783	2434840
12.33302	1890331
12.33822	1537080
12.34340	1212065
12.34858	890846
12.35378	628996
12.35897	457870
12.36415	362468
12.36935	311906
12.37453	288414
12.37972	273549
12.38492	266273
12.39010	255319
12.39528	255965
12.40048	249583
12.40567	247866
12.41085	246480
12.41605	245884
12.42123	239692
12.42642	249635
12.43162	255293
12.43680	276141
12.44198	290819
12.44718	314773
12.45237	339342
12.45755	356168
12.46273	393530
12.46793	484252
12.47312	653850
12.47830	918886
12.48350	1162180
12.48868	1242404
12.49387	1069490
12.49907	788608
12.50425	555629
12.50943	396631
12.51463	322751
12.51982	318062
12.52500	351912
12.53020	434817
12.53538	525913
12.54057	593243
12.54577	577582
12.55095	504791
12.55613	429218
12.56133	353502
12.56652	299598
12.57170	267655
12.57690	252190
12.58208	251237
12.58727	249188
12.59247	252133
12.59765	258295
12.60283	267811
12.60803	281883
12.61322	315539
12.61840	365958
12.62358	420064
12.62878	478593
12.63397	499543
12.63915	468491
12.64435	413342
12.64953	357649
12.65472	309025
12.65992	289396
12.66510	271150
12.67028	265142
12.67548	255420
12.68067	251421
12.68585	249222
12.69105	252838
12.69623	261104
12.70142	271455
12.70662	286070
12.71180	302628
12.71698	367085
12.72218	543060
12.72737	937064
12.73255	1539016
12.73775	2215213
12.74293	2602148
12.74812	2444746
12.75332	1789619
12.75850	1118689
12.76368	627075
12.76888	391469
12.77407	310507
12.77925	284618
12.78443	283770
12.78963	279622
12.79482	281713
12.80000	272685
12.80520	264859
12.81038	257029
12.81557	255264
12.82077	244133
12.82595	247863
12.83113	249518
12.83633	250468
12.84152	249179
12.84670	247078
12.85190	243747
12.85708	239059
12.86227	250615
12.86747	271674
12.87265	325548
12.87783	421673
12.88303	550460
12.88822	634492
12.89340	648459
12.89860	589072
12.90378	499495
12.90897	431570
12.91417	392303
12.91935	374400
12.92453	375141
12.92973	378511
12.93492	387260
12.94010	394015
12.94528	383679
12.95048	356045
12.95567	333321
12.96085	312063
12.96605	305500
12.97123	291907
12.97642	295939
12.98162	307139
12.98680	345179
12.99198	410047
12.99718	500517
13.00237	596040
13.00755	687196
13.01275	729217
13.01793	718711
13.02312	671919
13.02832	605372
13.03350	561059
13.03868	511270
13.04388	486030
13.04907	458257
13.05425	447517
13.05945	464822
13.06463	490425
13.06982	547077
13.07502	651865
13.08020	831587
13.08538	1000016
13.09058	1094055
13.09577	1037412
13.10095	831060
13.10613	641170
13.11133	504939
13.11652	433774
13.12170	397097
13.12690	392858
13.13208	385338
13.13727	388014
13.14247	393231
13.14765	405065
13.15283	412346
13.15803	428133
13.16322	432312
13.16840	446230
13.17360	452837
13.17878	464853
13.18397	467994
13.18917	476676
13.19435	482504
13.19953	510930
13.20473	535276
13.20992	611103
13.21510	703299
13.22030	814417
13.22548	933316
13.23067	1026633
13.23587	1097826
13.24105	1136400
13.24623	1207599
13.25143	1419740
13.25662	1895491
13.26180	2777984
13.26698	3607442
13.27218	4275585
13.27737	4183203
13.28255	3240960
13.28775	2221438
13.29293	1406457
13.29812	983662
13.30332	834415
13.30850	803730
13.31368	819325
13.31888	849106
13.32407	888903
13.32925	917767
13.33445	936496
13.33963	956872
13.34482	987807
13.35002	1004719
13.35520	1039732
13.36038	1143789
13.36558	1443984
13.37077	2217949
13.37595	3987009
13.38115	7128270
13.38633	1.146444E+07
13.39152	1.661314E+07
13.39672	2.045087E+07
13.40190	2.368518E+07
13.40708	2.666656E+07
13.41228	2.927573E+07
13.41747	3.076406E+07
13.42265	2.983796E+07
13.42783	2.437585E+07
13.43303	1.643471E+07
13.43822	9491532
13.44340	5488472
13.44860	3436178
13.45378	2662045
13.45897	2347159
13.46417	2279748
13.46935	2185223
13.47453	2195514
13.47973	2198602
13.48492	2149642
13.49010	2137483
13.49530	2151228
13.50048	2173050
13.50567	2184777
13.51087	2198967
13.51605	2247783
13.52123	2342680
13.52643	2416758
13.53162	2495887
13.53680	2571978
13.54200	2520306
13.54718	2505459
13.55237	2472080
13.55757	2463833
13.56275	2519616
13.56793	2513781
13.57313	2543545
13.57832	2526281
13.58350	2527294
13.58868	2564587
13.59388	2557820
13.59907	2547402
13.60425	2573341
13.60945	2568767
13.61463	2580342
13.61982	2616235
13.62502	2656970
13.63020	2654051
13.63538	2763000
13.64058	2772770
13.64577	2813330
13.65095	2855957
13.65615	2857149
13.66133	2891922
13.66652	2896070
13.67172	2903344
13.67690	2929611
13.68208	2943894
13.68728	2944280
13.69247	2960433
13.69765	3000344
13.70285	3087480
13.70803	3242523
13.71322	3563437
13.71842	4379203
13.72360	6118913
13.72878	9485283
13.73398	1.408461E+07
13.73917	1.87822E+07
13.74435	2.311344E+07
13.74953	2.726246E+07
13.75473	3.047563E+07
13.75992	3.143604E+07
13.76510	3.034667E+07
13.77030	2.429913E+07
13.77548	1.52056E+07
13.78067	6851560
13.78587	3781725
13.79105	3138309
13.79623	2996624
13.80143	2980955
13.80662	2972603
13.81180	2923976
13.81700	2913408
13.82218	2928876
13.82737	2904843
13.83257	2911746
13.83775	2864839
13.84293	2826284
13.84813	2885952
13.85332	2857249
13.85850	2839804
13.86370	2827505
13.86888	2814876
13.87407	2798375
13.87927	2783759
13.88445	2788953
13.88963	2719079
13.89482	2698948
13.90002	2752197
13.90520	2737377
13.91038	2696744
13.91558	2689033
13.92077	2676894
13.92595	2661676
13.93115	2622933
13.93633	2585485
13.94152	2576502
13.94672	2575877
13.95190	2561271
13.95708	2543275
13.96228	2539949
13.96747	2482626
13.97265	2495222
13.97785	2466437
13.98303	2453116
13.98822	2449682
13.99342	2415874
13.99860	2385941
14.00378	2375619
14.00898	2383428
14.01417	2367425
14.01935	2379016
14.02455	2388124
14.02973	2386540
14.03492	2375033
14.04012	2423553
14.04530	2523333
14.05048	2704345
14.05567	3158971
14.06087	4035948
14.06605	5434015
14.07123	6922402
14.07643	7830468
14.08162	7727502
14.08680	6582519
14.09200	5116146
14.09718	3829605
14.10237	3034118
14.10757	2588442
14.11275	2407134
14.11793	2316886
14.12313	2286575
14.12832	2292307
14.13350	2292609
14.13870	2311991
14.14388	2243214
14.14907	2175404
14.15427	2096171
14.15945	1976289
14.16463	1905398
14.16983	1857122
14.17502	1800847
14.18020	1737505
14.18540	1718631
14.19058	1698213
14.19577	1686987
14.20097	1675430
14.20615	1669326
14.21133	1675946
14.21652	1666447
14.22172	1684268
14.22690	1666302
14.23208	1655845
14.23728	1610631
14.24247	1547753
14.24765	1474696
14.25285	1408175
14.25803	1343897
14.26322	1294262
14.26842	1274797
14.27360	1252225
14.27878	1237042
14.28398	1227938
14.28917	1197917
14.29435	1174556
14.29955	1143180
14.30473	1129900
14.30992	1134009
14.31512	1152725
14.32030	1159321
14.32548	1188023
14.33068	1175319
14.33587	1136944
14.34105	1080776
14.34625	1024567
14.35143	979140
14.35662	944603
14.36182	923027
14.36700	912522
14.37218	892177
14.37737	860871
14.38257	842046
14.38775	833129
14.39293	825156
14.39813	823705
14.40332	811411
14.40850	804366
14.41370	790352
14.41888	781634
14.42407	793333
14.42927	815283
14.43445	834895
14.43963	846959
14.44483	847405
14.45002	833946
14.45520	813440
14.46040	791712
14.46558	773527
14.47077	766026
14.47597	758529
14.48115	766892
14.48633	775848
14.49153	795443
14.49672	818324
14.50190	870365
14.50710	946227
14.51228	1094071
14.51747	1292729
14.52267	1527372
14.52785	1686444
14.53303	1722407
14.53822	1590978
14.54342	1357110
14.54860	1148994
14.55378	1016608
14.55898	957948
14.56417	945565
14.56935	950704
14.57455	963987
14.57973	994514
14.58492	1009327
14.59012	1008595
14.59530	982807
14.60048	955768
14.60568	942366
14.61087	969158
14.61605	1100787
14.62125	1489356
14.62643	2455880
14.63162	4408615
14.63682	7201776
14.64200	1.001748E+07
14.64718	1.148807E+07
14.65238	1.078501E+07
14.65757	8169153
14.66275	5131428
14.66795	3103382
14.67313	2134387
14.67832	1529918
14.68352	1134949
14.68870	853920
14.69388	673889
14.69907	584913
14.70427	541649
14.70945	519721
14.71463	512942
14.71983	497683
14.72502	481730
14.73020	470520
14.73540	460220
14.74058	448221
14.74577	444219
14.75097	444338
14.75615	440324
14.76133	435660
14.76653	429665
14.77172	440860
14.77690	471933
14.78210	543872
14.78728	690062
14.79247	853812
14.79767	993107
14.80285	1027351
14.80803	927197
14.81323	743280
14.81842	591682
14.82360	491322
14.82880	438254
14.83398	420022
14.83917	421097
14.84437	419206
14.84955	425831
14.85473	431238
14.85992	439518
14.86512	434916
14.87030	437314
14.87548	443249
14.88068	432285
14.88587	432780
14.89105	421298
14.89625	435978
14.90143	464371
14.90662	513542
14.91182	585738
14.91700	688433
14.92218	798582
14.92738	861100
14.93257	830450
14.93775	728708
14.94295	610753
14.94813	514981
14.95332	462939
14.95852	439822
14.96370	422355
14.96888	435872
14.97408	444640
14.97927	468521
14.98445	495149
14.98965	508340
14.99483	528252
15.00002	517700
15.00522	498417
15.01040	478377
15.01558	462735
15.02077	452425
15.02597	454650
15.03115	455926
15.03633	457196
15.04153	464964
15.04672	470388
15.05190	482862
15.05710	501251
15.06228	515038
15.06747	529334
15.07267	543477
15.07785	540903
15.08303	548161
15.08823	548571
15.09342	551655
15.09860	558340
15.10380	583295
15.10898	608335
15.11417	620784
15.11937	628654
15.12455	617900
15.12973	611163
15.13493	607673
15.14012	606521
15.14530	603556
15.15050	609400
15.15568	618070
15.16087	627436
15.16607	641106
15.17125	668784
15.17643	697007
15.18162	727614
15.18682	777881
15.19200	814631
15.19718	852861
15.20238	885118
15.20757	906259
15.21275	915245
15.21795	908120
15.22313	899774
15.22832	893936
15.23352	918344
15.23870	953650
15.24388	1001203
15.24908	1025045
15.25427	1011591
[truncated: 2,840 more rows]
