# Supplementary material for: Metabolic Adaption of Flexor Carpi Radialis to Amplexus Behavior in Asiatic Toads (Bufo gargarizans)
Source: Int J Mol Sci. 2023 Jun 15;24(12):10174. doi: 10.3390/ijms241210174 (PMC10299559; doi:10.3390/ijms241210174)
Supplement: Supplementary file 1 [file ijms-24-10174-s001.zip › GCMS/NA14.D/checksum.xml]

<?xml version="1.0" encoding="utf-8"?>
<!--Checksum file.-->
<Checksum SchemaVersion="2" ALGO_VERSION="1">
  <MAIN HASHCODE="30-C6-DD-C6-AA-3E-96-CD-9D-2E-BC-2E-68-B4-79-99-3E-A8-A5-3D-A0-90-2A-52-15-BF-BA-D5-09-47-E2-CD-CC-01-32-B5-95-4E-A0-24-57-14-A0-CD-12-6B-5C-1F-DC-FF-E4-27-CB-B7-5A-2E-DD-30-96-93-3A-DD-38-42">
    <Folder name="AcqData">F9-39-25-8A-58-42-CD-3B-08-6F-62-35-EC-5B-85-5D-B1-59-31-37-8E-04-4A-CC-87-1B-F1-A7-43-1A-AB-71-56-E5-3C-8F-C9-1A-23-EB-72-F3-B9-AE-80-41-67-C9-C4-34-EE-50-D2-D0-D8-BB-D7-D0-B9-AE-71-17-99-B6</Folder>
  </MAIN>
</Checksum>
