# Supplementary material for: Metabolic Adaption of Flexor Carpi Radialis to Amplexus Behavior in Asiatic Toads (Bufo gargarizans)
Source: Int J Mol Sci. 2023 Jun 15;24(12):10174. doi: 10.3390/ijms241210174 (PMC10299559; doi:10.3390/ijms241210174)
Supplement: Supplementary file 1 [file ijms-24-10174-s001.zip › GCMS/NA14.D/tic_front.csv]

D:\MassHunter\GCMS\1\data\2023\202303\20230303\DZLM20228332\NA14.D Sat Mar 04 08:38:38 2023
Start of data points
4.89232	538216
4.89752	530827
4.90270	529633
4.90788	519888
4.91307	500943
4.91827	487257
4.92345	473403
4.92863	465072
4.93383	455928
4.93902	424812
4.94420	431427
4.94940	425447
4.95458	427307
4.95977	427402
4.96497	423406
4.97015	413578
4.97533	437553
4.98053	455683
4.98572	467362
4.99090	456038
4.99610	466576
5.00128	456578
5.00647	463446
5.01167	499598
5.01685	588408
5.02203	684142
5.02723	728764
5.03242	706197
5.03760	631356
5.04280	564297
5.04798	495164
5.05317	463701
5.05837	434884
5.06355	426193
5.06873	417837
5.07392	415401
5.07912	412333
5.08430	415930
5.08948	418094
5.09468	408566
5.09987	423097
5.10505	431930
5.11025	435618
5.11543	430992
5.12062	421159
5.12582	400401
5.13100	381291
5.13618	363580
5.14138	346688
5.14657	360321
5.15175	353685
5.15695	350590
5.16213	350033
5.16732	351530
5.17252	351911
5.17770	355054
5.18288	360839
5.18808	370969
5.19327	378200
5.19845	379259
5.20365	379511
5.20883	382721
5.21402	388869
5.21920	393952
5.22440	396354
5.22958	398695
5.23477	410001
5.23997	420697
5.24515	426890
5.25033	430421
5.25553	430853
5.26072	417159
5.26590	397485
5.27110	381765
5.27628	374624
5.28147	398318
5.28667	434181
5.29185	445195
5.29703	439546
5.30223	418151
5.30742	409622
5.31260	387415
5.31780	399803
5.32298	413968
5.32817	440518
5.33337	480842
5.33855	515105
5.34373	581141
5.34893	728358
5.35412	876391
5.35930	979662
5.36450	1029379
5.36968	1135838
5.37487	1394401
5.38005	1875077
5.38525	2599360
5.39043	3234115
5.39562	3331205
5.40082	2904706
5.40600	2250848
5.41118	1900094
5.41638	1982534
5.42157	2442250
5.42675	2829972
5.43195	2811581
5.43713	2285037
5.44232	1574970
5.44752	987776
5.45270	669024
5.45788	562763
5.46308	596914
5.46827	719903
5.47345	879044
5.47865	972122
5.48383	892446
5.48902	710710
5.49422	526051
5.49940	403357
5.50458	358229
5.50978	342193
5.51497	357705
5.52015	349687
5.52535	373805
5.53053	383101
5.53572	396283
5.54090	410362
5.54610	423609
5.55128	433769
5.55647	455061
5.56167	496512
5.56685	580019
5.57203	687419
5.57723	771448
5.58242	760372
5.58760	669761
5.59280	538291
5.59798	468336
5.60317	504072
5.60837	583696
5.61355	665744
5.61873	661340
5.62393	585769
5.62912	510837
5.63430	451295
5.63950	423083
5.64468	429252
5.64987	454939
5.65507	484349
5.66025	492196
5.66543	503943
5.67063	490293
5.67582	480033
5.68100	477555
5.68620	488147
5.69138	522802
5.69657	582254
5.70177	673336
5.70695	802146
5.71213	912489
5.71732	949150
5.72252	885615
5.72770	749445
5.73288	639334
5.73808	589325
5.74327	556209
5.74845	500842
5.75365	439290
5.75883	397623
5.76402	358778
5.76922	325375
5.77440	303480
5.77958	286136
5.78478	287470
5.78997	283523
5.79515	279634
5.80035	277458
5.80553	277465
5.81072	275297
5.81592	277582
5.82110	283465
5.82628	280832
5.83148	283000
5.83667	289955
5.84185	295897
5.84705	287428
5.85223	316345
5.85742	404532
5.86260	775926
5.86780	1861130
5.87298	4168872
5.87817	7673380
5.88337	1.066676E+07
5.88855	1.246887E+07
5.89373	1.312762E+07
5.89893	1.389283E+07
5.90412	1.575472E+07
5.90930	1.800185E+07
5.91450	2.047778E+07
5.91968	2.312492E+07
5.92487	2.581121E+07
5.93007	2.882572E+07
5.93525	3.162184E+07
5.94043	3.511283E+07
5.94563	3.579915E+07
5.95082	3.696337E+07
5.95600	3.848943E+07
5.96120	3.973056E+07
5.96638	4.041184E+07
5.97157	4.008518E+07
5.97677	3.436392E+07
5.98195	1.369082E+07
5.98713	1439325
5.99233	774600
5.99752	865123
6.00270	982320
6.00790	1049445
6.01308	1013878
6.01827	866734
6.02345	633691
6.02865	446899
6.03383	358783
6.03902	331092
6.04422	351600
6.04940	399792
6.05458	452226
6.05978	459300
6.06497	409684
6.07015	360702
6.07535	326913
6.08053	304712
6.08572	294634
6.09092	289293
6.09610	289390
6.10128	294372
6.10648	302333
6.11167	315789
6.11685	323791
6.12205	329239
6.12723	332963
6.13242	341195
6.13762	347968
6.14280	363747
6.14798	370453
6.15318	373281
6.15837	354755
6.16355	339008
6.16875	322328
6.17393	300732
6.17912	300691
6.18430	306385
6.18950	324327
6.19468	352175
6.19987	373932
6.20507	365781
6.21025	333389
6.21543	306571
6.22063	283171
6.22582	271144
6.23100	271455
6.23620	267412
6.24138	271979
6.24657	265117
6.25177	268110
6.25695	262911
6.26213	261944
6.26733	251267
6.27252	252934
6.27770	250781
6.28290	244579
6.28808	255402
6.29327	255443
6.29847	246657
6.30365	249976
6.30883	251523
6.31403	250498
6.31922	250302
6.32440	248854
6.32960	238254
6.33478	234957
6.33997	242743
6.34515	247147
6.35035	252741
6.35553	257485
6.36072	268401
6.36592	270751
6.37110	283276
6.37628	289412
6.38148	293600
6.38667	285768
6.39185	291038
6.39705	274966
6.40223	271666
6.40742	268093
6.41262	267537
6.41780	260565
6.42298	261506
6.42818	264675
6.43337	256886
6.43855	244843
6.44375	248735
6.44893	244711
6.45412	245372
6.45932	241730
6.46450	241151
6.46968	241557
6.47488	248037
6.48007	255625
6.48525	249976
6.49045	262461
6.49563	269047
6.50082	285396
6.50600	308156
6.51120	324638
6.51638	342380
6.52157	359285
6.52677	389975
6.53195	434628
6.53713	467660
6.54233	496862
6.54752	510761
6.55270	578915
6.55790	795004
6.56308	1421736
6.56827	2868234
6.57347	5081874
6.57865	7169659
6.58383	7719530
6.58903	6283984
6.59422	3655933
6.59940	1570919
6.60460	653967
6.60978	388132
6.61497	355558
6.62017	388156
6.62535	406487
6.63053	388339
6.63573	351287
6.64092	305834
6.64610	287787
6.65130	284210
6.65648	287805
6.66167	288900
6.66685	294214
6.67205	305154
6.67723	301224
6.68242	296061
6.68762	288929
6.69280	281586
6.69798	281199
6.70318	287709
6.70837	289141
6.71355	286265
6.71875	286342
6.72393	289516
6.72912	290909
6.73432	294148
6.73950	286962
6.74468	295303
6.74988	280594
6.75507	283849
6.76025	279885
6.76545	273314
6.77063	280833
6.77582	285364
6.78102	298975
6.78620	344628
6.79138	449062
6.79658	617345
6.80177	826856
6.80695	1086573
6.81215	1533115
6.81733	2513136
6.82252	4521662
6.82770	7751689
6.83290	1.16319E+07
6.83808	1.422041E+07
6.84327	1.385829E+07
6.84847	1.096196E+07
6.85365	6397462
6.85883	2751718
6.86403	1062738
6.86922	583449
6.87440	523310
6.87960	574671
6.88478	733413
6.88997	1107484
6.89517	2002379
6.90035	3488680
6.90553	5168613
6.91073	5981468
6.91592	5245642
6.92110	3559636
6.92630	1876709
6.93148	874056
6.93667	485109
6.94187	369327
6.94705	337336
6.95223	335323
6.95743	337303
6.96262	334041
6.96780	326425
6.97300	321445
6.97818	304604
6.98337	310418
6.98855	305481
6.99375	308390
6.99893	309505
7.00412	301666
7.00932	317111
7.01450	360226
7.01968	492289
7.02488	780254
7.03007	1248729
7.03525	1804713
7.04045	2170841
7.04563	2261273
7.05082	2229194
7.05602	2615620
7.06120	3959323
7.06638	6829106
7.07158	1.103035E+07
7.07677	1.502924E+07
7.08195	1.780751E+07
7.08715	1.977322E+07
7.09233	1.982555E+07
7.09752	1.657844E+07
7.10272	8481842
7.10790	2802337
7.11308	1163501
7.11828	820912
7.12347	728252
7.12865	709072
7.13385	744953
7.13903	785333
7.14422	772180
7.14940	677697
7.15460	567574
7.15978	472071
7.16497	423449
7.17017	401695
7.17535	377357
7.18053	374615
7.18573	361137
7.19092	351517
7.19610	361215
7.20130	391021
7.20648	426313
7.21167	444023
7.21687	473397
7.22205	542418
7.22723	792045
7.23243	1557989
7.23762	3389631
7.24280	6994516
7.24800	1.178097E+07
7.25318	1.6208E+07
7.25837	1.837641E+07
7.26357	1.839849E+07
7.26875	1.579039E+07
7.27393	9838325
7.27913	4580930
7.28432	1738284
7.28950	818440
7.29468	593172
7.29988	536676
7.30507	506605
7.31025	465537
7.31545	421718
7.32063	384633
7.32582	373512
7.33102	367777
7.33620	383762
7.34138	418133
7.34658	469756
7.35177	502402
7.35695	515855
7.36215	490305
7.36733	442118
7.37252	394316
7.37772	357816
7.38290	333855
7.38808	322134
7.39328	330977
7.39847	344478
7.40365	378564
7.40885	411238
7.41403	415168
7.41922	392769
7.42442	353927
7.42960	317832
7.43478	303254
7.43998	296046
7.44517	289640
7.45035	292225
7.45555	286642
7.46073	287951
7.46592	289338
7.47110	283793
7.47630	310541
7.48148	355731
7.48667	437046
7.49187	576090
7.49705	700756
7.50223	758309
7.50743	713287
7.51262	609892
7.51780	491076
7.52300	408138
7.52818	376976
7.53337	355731
7.53857	336943
7.54375	317258
7.54893	300780
7.55413	285428
7.55932	282010
7.56450	277616
7.56970	282220
7.57488	287468
7.58007	299379
7.58527	314844
7.59045	325789
7.59563	331622
7.60083	311884
7.60602	309590
7.61120	296032
7.61640	301214
7.62158	312489
7.62677	339731
7.63195	378420
7.63715	443994
7.64233	494884
7.64752	550947
7.65272	748144
7.65790	1330126
7.66308	2547133
7.66828	4274590
7.67347	5500074
7.67865	5445272
7.68385	4042482
7.68903	2342003
7.69422	1188794
7.69942	686146
7.70460	493010
7.70978	431443
7.71498	403559
7.72017	386166
7.72535	358525
7.73055	339784
7.73573	332507
7.74092	339404
7.74612	361301
7.75130	380813
7.75648	396614
7.76168	391056
7.76687	384388
7.77205	380557
7.77725	383616
7.78243	383280
7.78762	396449
7.79280	393902
7.79800	381808
7.80318	362696
7.80837	357961
7.81357	349423
7.81875	338828
7.82393	329884
7.82913	320772
7.83432	311689
7.83950	313182
7.84470	306737
7.84988	308598
7.85507	310368
7.86027	306907
7.86545	308859
7.87063	308492
7.87583	312578
7.88102	310755
7.88620	316286
7.89140	320278
7.89658	341192
7.90177	389760
7.90697	473684
7.91215	609264
7.91733	720429
7.92253	741030
7.92772	666817
7.93290	552771
7.93808	456208
7.94328	395158
7.94847	366373
7.95365	377046
7.95885	418345
7.96403	473174
7.96922	491141
7.97442	477011
7.97960	436868
7.98478	384181
7.98998	345510
7.99517	334372
8.00035	345432
8.00555	387273
8.01073	460635
8.01592	571921
8.02112	676579
8.02630	779742
8.03148	848557
8.03668	868335
8.04187	831809
8.04705	720120
8.05225	593522
8.05743	475294
8.06262	424575
8.06782	390492
8.07300	396159
8.07818	395277
8.08338	410561
8.08857	435129
8.09375	515173
8.09893	744917
8.10413	1171242
8.10932	1819371
8.11450	2311369
8.11970	2335730
8.12488	1815124
8.13007	1151283
8.13527	689299
8.14045	467302
8.14563	387937
8.15083	351319
8.15602	333448
8.16120	307730
8.16640	303743
8.17158	296997
8.17677	293717
8.18197	303618
8.18715	311530
8.19233	327483
8.19753	341557
8.20272	346657
8.20790	343403
8.21310	328725
8.21828	306766
8.22347	302827
8.22867	303635
8.23385	307043
8.23903	312806
8.24423	312934
8.24942	307826
8.25460	303974
8.25978	301187
8.26498	300120
8.27017	298379
8.27535	300246
8.28055	351734
8.28573	503977
8.29092	963299
8.29612	2066399
8.30130	3842456
8.30648	5923955
8.31168	6875382
8.31687	6484410
8.32205	4635382
8.32725	2661693
8.33243	1341743
8.33762	696082
8.34282	437357
8.34800	355286
8.35318	332489
8.35838	328843
8.36357	379519
8.36875	521141
8.37395	837016
8.37913	1355741
8.38432	1878555
8.38952	2079006
8.39470	1785077
8.39988	1222938
8.40508	743929
8.41027	489747
8.41545	378823
8.42065	361685
8.42583	365267
8.43102	373383
8.43620	385871
8.44140	377641
8.44658	368021
8.45177	347818
8.45697	334721
8.46215	326526
8.46733	325199
8.47253	315448
8.47772	307895
8.48290	298808
8.48810	300076
8.49328	302328
8.49847	303265
8.50367	298866
8.50885	295177
8.51403	298320
8.51923	298585
8.52442	300081
8.52960	302077
8.53480	303413
8.53998	304706
8.54517	310028
8.55037	322077
8.55555	337652
8.56073	356351
8.56593	380398
8.57112	384892
8.57630	387373
8.58148	374500
8.58668	373292
8.59187	363851
8.59705	356584
8.60225	355068
8.60743	352814
8.61262	349726
8.61782	349840
8.62300	351206
8.62818	348996
8.63338	341694
8.63857	354309
8.64375	363608
8.64895	372094
8.65413	384042
8.65932	424261
8.66452	624856
8.66970	1330646
8.67488	3147200
8.68008	6509138
8.68527	1.084409E+07
8.69045	1.527984E+07
8.69565	1.85193E+07
8.70083	2.090655E+07
8.70602	2.182874E+07
8.71122	2.041136E+07
8.71640	1.493653E+07
8.72158	6432642
8.72678	2515542
8.73197	1483074
8.73715	1127514
8.74233	954326
8.74753	860661
8.75272	849386
8.75790	873122
8.76310	852077
8.76828	770252
8.77347	657214
8.77867	575453
8.78385	504632
8.78903	472495
8.79423	442216
8.79942	431604
8.80460	421375
8.80980	406654
8.81498	398860
8.82017	404329
8.82537	399612
8.83055	400008
8.83573	403744
8.84093	393600
8.84612	391605
8.85130	392395
8.85650	392412
8.86168	389717
8.86687	402244
8.87207	425369
8.87725	446476
8.88243	460775
8.88763	460561
8.89282	440549
8.89800	428479
8.90318	418593
8.90838	413049
8.91357	410365
8.91875	415721
8.92395	421416
8.92913	413962
8.93432	423296
8.93952	430153
8.94470	452889
8.94988	506289
8.95508	612701
8.96027	779866
8.96545	925045
8.97065	990248
8.97583	908664
8.98102	757798
8.98622	617912
8.99140	527574
8.99658	487139
9.00178	471390
9.00697	465330
9.01215	464319
9.01735	474326
9.02253	472901
9.02772	468145
9.03292	463331
9.03810	460223
9.04328	456305
9.04848	455298
9.05367	457187
9.05885	461774
9.06403	470157
9.06923	479065
9.07442	489052
9.07960	518518
9.08480	533118
9.08998	523251
9.09517	515219
9.10037	496196
9.10555	469620
9.11073	474700
9.11593	479581
9.12112	480224
9.12630	485165
9.13150	483159
9.13668	481155
9.14187	471230
9.14707	470577
9.15225	468040
9.15743	493156
9.16263	548295
9.16782	630025
9.17300	690581
9.17820	702386
9.18338	673356
9.18857	598242
9.19377	540129
9.19895	501081
9.20413	487023
9.20933	473970
9.21452	460337
9.21970	443576
9.22488	430540
9.23008	430366
9.23527	460999
9.24045	560973
9.24565	948255
9.25083	1982672
9.25602	3997160
9.26122	6687134
9.26640	9628121
9.27158	1.272206E+07
9.27678	1.516823E+07
9.28197	1.735412E+07
9.28715	1.930683E+07
9.29235	2.079818E+07
9.29753	2.189395E+07
9.30272	2.17586E+07
9.30792	1.580356E+07
9.31310	7842201
9.31828	5719557
9.32348	4602738
9.32867	3849128
9.33385	3192743
9.33905	2808295
9.34423	2752529
9.34942	3731795
9.35462	7026017
9.35980	1.275474E+07
9.36498	1.767501E+07
9.37018	2.140747E+07
9.37537	2.427111E+07
9.38055	2.656769E+07
9.38573	2.853979E+07
9.39093	2.940854E+07
9.39612	2.991843E+07
9.40130	3.031518E+07
9.40650	3.071615E+07
9.41168	3.107024E+07
9.41687	3.118993E+07
9.42207	3.105344E+07
9.42725	2.986578E+07
9.43243	2.564046E+07
9.43763	1.554898E+07
9.44282	6314010
9.44800	2637376
9.45320	1602468
9.45838	1215951
9.46357	1021722
9.46877	907903
9.47395	836501
9.47913	776244
9.48433	736284
9.48952	692310
9.49470	668285
9.49990	649041
9.50508	632643
9.51027	616735
9.51547	611657
9.52065	585720
9.52583	576204
9.53103	560281
9.53622	549509
9.54140	538729
9.54658	531577
9.55178	513393
9.55697	514831
9.56215	509760
9.56735	509431
9.57253	493043
9.57772	490801
9.58292	476933
9.58810	478130
9.59328	468848
9.59848	472065
9.60367	473889
9.60885	463565
9.61405	458986
9.61923	448977
9.62442	444590
9.62962	449088
9.63480	475607
9.63998	564399
9.64518	749444
9.65037	1069287
9.65555	1393776
9.66075	1496264
9.66593	1345722
9.67112	1024804
9.67632	723028
9.68150	537087
9.68668	443051
9.69188	424445
9.69707	416269
9.70225	411940
9.70743	424930
9.71263	424247
9.71782	431330
9.72300	436222
9.72820	497793
9.73338	622557
9.73857	836021
9.74377	1099126
9.74895	1280829
9.75413	1372893
9.75933	1460140
9.76452	1796179
9.76970	2311165
9.77490	2582978
9.78008	2441475
9.78527	1842962
9.79047	1220664
9.79565	777418
9.80083	553509
9.80603	472376
9.81122	437156
9.81640	433148
9.82160	438056
9.82678	545174
9.83197	907184
9.83717	1880972
9.84235	3824379
9.84753	6423685
9.85273	8607939
9.85792	9560088
9.86310	8498361
9.86828	5505441
9.87348	2824806
9.87867	1243818
9.88385	611159
9.88905	418794
9.89423	376596
9.89942	357703
9.90462	355985
9.90980	356787
9.91498	365362
9.92018	367601
9.92537	365135
9.93055	369513
9.93575	372427
9.94093	370606
9.94612	375616
9.95132	371142
9.95650	367466
9.96168	368858
9.96688	373781
9.97207	373151
9.97725	363787
9.98245	365065
9.98763	360964
9.99282	354779
9.99802	346123
10.00320	348874
10.00838	344433
10.01358	351886
10.01877	387358
10.02395	503855
10.02913	858511
10.03433	1696861
10.03952	3152998
10.04470	4780004
10.04990	5701916
10.05508	5457569
10.06027	4108717
10.06547	2443633
10.07065	1318299
10.07583	762469
10.08103	554732
10.08622	503646
10.09140	491818
10.09660	480341
10.10178	459526
10.10697	436404
10.11217	420251
10.11735	394715
10.12253	390587
10.12773	379839
10.13292	380986
10.13810	387841
10.14330	411256
10.14848	419298
10.15367	410017
10.15887	400840
10.16405	372853
10.16923	366444
10.17443	367937
10.17962	370671
10.18480	375236
10.18998	376534
10.19518	376236
10.20037	375828
10.20555	369542
10.21075	366249
10.21593	363721
10.22112	356787
10.22632	356829
10.23150	368440
10.23668	374380
10.24188	388984
10.24707	396917
10.25225	374404
10.25745	351692
10.26263	342031
10.26782	340278
10.27302	352196
10.27820	386813
10.28338	465954
10.28858	735452
10.29377	1588293
10.29895	3580051
10.30415	7192437
10.30933	1.186558E+07
10.31452	1.627038E+07
10.31972	1.905509E+07
10.32490	2.117523E+07
10.33008	2.247216E+07
10.33528	2.189635E+07
10.34047	1.723885E+07
10.34565	8815646
10.35083	3378808
10.35603	1746056
10.36122	1302056
10.36640	1101586
10.37160	995792
10.37678	931385
10.38197	886266
10.38717	853013
10.39235	812445
10.39753	781968
10.40273	753954
10.40792	710613
10.41310	658994
10.41830	614878
10.42348	580091
10.42867	552893
10.43387	520965
10.43905	489303
10.44423	454146
10.44943	432263
10.45462	421310
10.45980	406211
10.46500	415841
10.47018	431245
10.47537	478624
10.48057	552617
10.48575	597650
10.49093	624324
10.49613	573601
10.50132	502240
10.50650	451558
10.51168	425455
10.51688	420364
10.52207	418202
10.52725	414335
10.53245	402945
10.53763	392050
10.54282	375786
10.54802	351286
10.55320	352849
10.55838	344199
10.56358	333922
10.56877	326253
10.57395	320433
10.57915	319331
10.58433	323541
10.58952	330816
10.59472	327009
10.59990	319276
10.60508	332296
10.61028	363129
10.61547	446950
10.62065	597544
10.62585	802925
10.63103	960452
10.63622	959228
10.64142	796266
10.64660	610484
10.65178	466063
10.65697	393483
10.66217	357985
10.66735	338397
10.67253	338030
10.67773	370383
10.68292	480135
10.68810	886862
10.69330	2011492
10.69848	4628895
10.70367	8563900
10.70887	1.262008E+07
10.71405	1.497503E+07
10.71923	1.435035E+07
10.72443	1.151669E+07
10.72962	6462171
10.73480	2746755
10.74000	1024365
10.74518	508066
10.75037	395219
10.75557	408312
10.76075	455268
10.76593	510233
10.77113	568461
10.77632	648815
10.78150	749977
10.78670	894472
10.79188	1002285
10.79707	1010372
10.80227	881670
10.80745	697701
10.81263	530127
10.81783	435209
10.82302	382450
10.82820	366794
10.83338	353395
10.83858	339079
10.84377	335941
10.84895	323359
10.85415	320843
10.85933	317427
10.86452	315342
10.86972	305497
10.87490	308989
10.88008	313200
10.88528	309729
10.89047	311196
10.89565	300624
10.90085	301090
10.90603	288628
10.91122	291363
10.91642	286956
10.92160	292707
10.92678	285620
10.93198	291773
10.93717	281358
10.94235	288988
10.94755	285342
10.95273	288530
10.95792	289750
10.96312	290319
10.96830	290189
10.97348	291181
10.97868	294423
10.98387	288132
10.98905	288792
10.99423	297369
10.99943	293889
11.00462	294154
11.00980	292538
11.01500	296552
11.02018	295148
11.02537	293587
11.03057	299017
11.03575	305273
11.04093	321666
11.04613	335440
11.05132	345051
11.05650	339964
11.06170	326029
11.06688	314689
11.07207	306471
11.07727	323958
11.08245	401811
11.08763	690216
11.09283	1436181
11.09802	2959937
11.10320	5303104
11.10840	7520671
11.11358	8202033
11.11877	7178091
11.12397	4703734
11.12915	2436578
11.13433	1108144
11.13953	589531
11.14472	431318
11.14990	406201
11.15508	427617
11.16028	441210
11.16547	432865
11.17065	403120
11.17585	375325
11.18103	351305
11.18622	336689
11.19142	340574
11.19660	332144
11.20178	331940
11.20698	316889
11.21217	318711
11.21735	312778
11.22255	307656
11.22773	304554
11.23292	301735
11.23812	301548
11.24330	298634
11.24848	294722
11.25368	290869
11.25887	294237
11.26405	288712
11.26925	283445
11.27443	284098
11.27962	289081
11.28482	306362
11.29000	323360
11.29518	339141
11.30037	345819
11.30557	338665
11.31075	331399
11.31593	310622
11.32113	297627
11.32632	294409
11.33150	287660
11.33670	294559
11.34188	282890
11.34707	279722
11.35227	279782
11.35745	281558
11.36263	281542
11.36783	278319
11.37302	280544
11.37820	278413
11.38340	275266
11.38858	272528
11.39377	275280
11.39897	276209
11.40415	276998
11.40933	273087
11.41453	261346
11.41972	263562
11.42490	263150
11.43010	263645
11.43528	264724
11.44047	264178
11.44567	275121
11.45085	285268
11.45603	297819
11.46122	306972
11.46642	308200
11.47160	313870
11.47678	324288
11.48198	330677
11.48717	341987
11.49235	353556
11.49755	345425
11.50273	324431
11.50792	305248
11.51312	287631
11.51830	275318
11.52348	278212
11.52868	279626
11.53387	278659
11.53905	294042
11.54425	288318
11.54943	290598
11.55462	285005
11.55982	278003
11.56500	269203
11.57018	267438
11.57538	258477
11.58057	265535
11.58575	257964
11.59095	268079
11.59613	274841
11.60132	278012
11.60652	282946
11.61170	272507
11.61688	271654
11.62207	267434
11.62727	261715
11.63245	254953
11.63763	253566
11.64283	252308
11.64802	252029
11.65320	252157
11.65840	259605
11.66358	257618
11.66877	261200
11.67397	265022
11.67915	264663
11.68433	262172
11.68953	261095
11.69472	256128
11.69990	258075
11.70510	260748
11.71028	257421
11.71547	264919
11.72067	257116
11.72585	261623
11.73103	255446
11.73623	258563
11.74142	262914
11.74660	275277
11.75180	316241
11.75698	395336
11.76217	511378
11.76737	676730
11.77255	777863
11.77773	764679
11.78292	651008
11.78812	501645
11.79330	390639
11.79848	320694
11.80368	282186
11.80887	268935
11.81405	265197
11.81925	264352
11.82443	262606
11.82962	265265
11.83482	270040
11.84000	275299
11.84518	291653
11.85038	330384
11.85557	454738
11.86075	678758
11.86595	1016584
11.87113	1302761
11.87632	1390305
11.88152	1203527
11.88670	872247
11.89188	579924
11.89708	406253
11.90227	319476
11.90745	286616
11.91265	280609
11.91783	288353
11.92302	299705
11.92822	316192
11.93340	330257
11.93858	334617
11.94377	327964
11.94897	321982
11.95415	306002
11.95933	302369
11.96453	289814
11.96972	278457
11.97490	266402
11.98010	258956
11.98528	252505
11.99047	250121
11.99567	255413
12.00085	264476
12.00603	264816
12.01123	267030
12.01642	263042
12.02160	264257
12.02680	262191
12.03198	256493
12.03717	258334
12.04237	258978
12.04755	259464
12.05273	259267
12.05793	262547
12.06312	268767
12.06830	275296
12.07350	272275
12.07868	278201
12.08387	274988
12.08907	263509
12.09425	264334
12.09943	257176
12.10462	260842
12.10982	268227
12.11500	299014
12.12018	380147
12.12538	532289
12.13057	773334
12.13575	1010053
12.14095	1151108
12.14613	1085216
12.15132	873111
12.15652	619853
12.16170	446437
12.16688	355429
12.17208	343047
12.17727	354042
12.18245	372842
12.18765	370110
12.19283	372557
12.19802	351897
12.20322	331321
12.20840	307181
12.21358	300343
12.21878	287089
12.22397	279755
12.22915	277947
12.23435	276908
12.23953	276766
12.24472	276629
12.24992	275258
12.25510	267706
12.26028	269716
12.26547	276456
12.27067	283755
12.27585	289000
12.28103	338672
12.28623	502392
12.29142	942023
12.29660	1833357
12.30180	3038681
12.30698	4173852
12.31217	4662566
12.31737	4165524
12.32255	3294425
12.32773	2283680
12.33293	1550357
12.33812	1180781
12.34330	972035
12.34850	785582
12.35368	603305
12.35887	471348
12.36407	381256
12.36925	326514
12.37443	297467
12.37963	285655
12.38482	284856
12.39000	281362
12.39520	278887
12.40038	277275
12.40557	270189
12.41077	266697
12.41595	260409
12.42113	259473
12.42632	258167
12.43152	268086
12.43670	292286
12.44188	318438
12.44708	349029
12.45227	365886
12.45745	388477
12.46265	413933
12.46783	478826
12.47302	627218
12.47822	812611
12.48340	966211
12.48858	985003
12.49378	866470
12.49897	667287
12.50415	485750
12.50935	372465
12.51453	324067
12.51972	331641
12.52492	386113
12.53010	486157
12.53528	600235
12.54048	668115
12.54567	633449
12.55085	549119
12.55605	434343
12.56123	359543
12.56642	303011
12.57162	278267
12.57680	267291
12.58198	258938
12.58717	262315
12.59237	260819
12.59755	263220
12.60273	266865
12.60793	274112
12.61312	296607
12.61830	324314
12.62350	365135
12.62868	404258
12.63387	427320
12.63907	402158
12.64425	368313
12.64943	336159
12.65463	315828
12.65982	305838
12.66500	297077
12.67020	286592
12.67538	276703
12.68057	274051
12.68577	270069
12.69095	282037
12.69613	298023
12.70133	306071
12.70652	331254
12.71170	356216
12.71690	429930
12.72208	635399
12.72727	1084294
12.73247	1823919
12.73765	2636252
12.74283	3135645
12.74802	2815262
12.75322	2022087
12.75840	1194681
12.76358	653224
12.76878	406157
12.77397	319230
12.77915	294876
12.78435	281813
12.78953	287240
12.79472	282959
12.79992	282361
12.80510	276773
12.81028	274328
12.81548	267866
12.82067	262476
12.82585	263541
12.83105	265785
12.83623	264243
12.84142	260698
12.84662	257224
12.85180	256980
12.85698	256273
12.86218	259101
12.86737	288458
12.87255	355031
12.87775	472174
12.88293	614449
12.88812	700263
12.89332	694462
12.89850	611976
12.90368	527693
12.90887	459376
12.91407	414380
12.91925	401877
12.92443	391795
12.92963	398972
12.93482	410265
12.94000	409203
12.94520	398508
12.95038	373504
12.95557	343871
12.96077	328123
12.96595	316263
12.97113	308103
12.97633	312563
12.98152	330608
12.98670	365734
12.99190	427954
12.99708	520290
13.00227	621070
13.00747	693908
13.01265	732283
13.01783	701774
13.02303	663275
13.02822	624621
13.03340	585700
13.03860	551977
13.04378	519545
13.04897	492067
13.05417	474429
13.05935	474146
13.06453	497518
13.06972	550624
13.07492	649746
13.08010	773022
13.08528	899552
13.09048	961393
13.09567	895564
13.10085	744973
13.10605	602011
13.11123	491039
13.11642	444263
13.12162	421852
13.12680	411960
13.13198	408879
13.13718	414868
13.14237	429861
13.14755	441353
13.15275	449172
13.15793	470389
13.16312	482790
13.16832	488763
13.17350	503479
13.17868	501889
13.18388	512888
13.18907	526934
13.19425	538855
13.19945	579410
13.20463	655907
13.20982	782629
13.21502	971592
13.22020	1213731
13.22538	1464111
13.23057	1662301
13.23577	1768589
13.24095	1776099
13.24613	1673930
13.25133	1539591
13.25652	1517370
13.26170	1682747
13.26690	1904207
13.27208	2000743
13.27727	1903352
13.28247	1608807
13.28765	1257879
13.29283	1014321
13.29803	892343
13.30322	862750
13.30840	877748
13.31360	902207
13.31878	949580
13.32397	983281
13.32917	1011826
13.33435	1035517
13.33953	1064013
13.34473	1075633
13.34992	1093794
13.35510	1151999
13.36030	1234952
13.36548	1583768
13.37067	2481651
13.37585	4400971
13.38105	7662968
13.38623	1.203047E+07
13.39142	1.671905E+07
13.39662	2.057199E+07
13.40180	2.386678E+07
13.40698	2.673134E+07
13.41218	2.918265E+07
13.41737	3.069312E+07
13.42255	2.967032E+07
13.42775	2.405834E+07
13.43293	1.57183E+07
13.43812	9095304
13.44332	5409074
13.44850	3466545
13.45368	2703093
13.45888	2430737
13.46407	2302500
13.46925	2269107
13.47445	2243151
13.47963	2237335
13.48482	2230597
13.49002	2207993
13.49520	2201459
13.50038	2208708
13.50558	2224490
13.51077	2267242
13.51595	2330480
13.52115	2426124
13.52633	2507370
13.53152	2628265
13.53672	2650269
13.54190	2635318
13.54708	2558894
13.55227	2532923
13.55747	2553612
13.56265	2593317
13.56783	2610993
13.57303	2625953
13.57822	2580327
13.58340	2586829
13.58860	2583279
13.59378	2618863
13.59897	2625219
13.60417	2666595
13.60935	2637119
13.61453	2638229
13.61973	2668710
13.62492	2718803
13.63010	2722429
13.63530	2803653
13.64048	2811034
13.64567	2861582
13.65087	2887165
13.65605	2907850
13.66123	2910033
13.66643	2927071
13.67162	2938785
13.67680	2960522
13.68200	2993203
13.68718	3030128
13.69237	3064117
13.69757	3135754
13.70275	3207042
13.70793	3419757
13.71312	3868975
13.71832	4832122
13.72350	6826786
13.72868	1.029762E+07
13.73388	1.505136E+07
13.73907	1.936772E+07
13.74425	2.330024E+07
13.74945	2.663665E+07
13.75463	2.966863E+07
13.75982	3.143824E+07
13.76502	3.071639E+07
13.77020	2.562903E+07
13.77538	1.645899E+07
13.78058	7462571
13.78577	3993741
13.79095	3200155
13.79615	3060830
13.80133	3029127
13.80652	3013298
13.81172	3020635
13.81690	2979118
13.82208	2977604
13.82728	2964150
13.83247	2959851
13.83765	2928850
13.84285	2920527
13.84803	2926943
13.85322	2896776
13.85842	2895322
13.86360	2865088
13.86878	2867118
13.87397	2878367
13.87917	2889962
13.88435	2870464
13.88953	2877027
13.89473	2831452
13.89992	2820139
13.90510	2788424
13.91030	2751028
13.91548	2750159
13.92067	2746338
13.92587	2711801
13.93105	2655040
13.93623	2710142
13.94143	2647052
13.94662	2641595
13.95180	2633518
13.95700	2612821
13.96218	2575904
13.96737	2551693
13.97257	2567184
13.97775	2587033
13.98293	2553846
13.98813	2523579
13.99332	2487761
13.99850	2481576
14.00370	2483632
14.00888	2502382
14.01407	2519326
14.01925	2522330
14.02445	2542316
14.02963	2545331
14.03482	2558245
14.04002	2648846
14.04520	2820808
14.05038	3153554
14.05558	3819109
14.06077	5023110
14.06595	6880617
14.07115	8921184
14.07633	1.037148E+07
14.08152	1.038594E+07
14.08672	8868762
14.09190	6672365
14.09708	4788559
14.10228	3528222
14.10747	2961999
14.11265	2721046
14.11785	2590669
14.12303	2526163
14.12822	2551886
14.13342	2588992
14.13860	2591964
14.14378	2510973
14.14898	2407187
14.15417	2286826
14.15935	2166264
14.16455	2078248
14.16973	2010127
14.17492	1961804
14.18010	1911559
14.18530	1868431
14.19048	1831095
14.19567	1818360
14.20087	1817938
14.20605	1812351
14.21123	1807155
14.21643	1801989
14.22162	1797723
14.22680	1780139
14.23200	1745819
14.23718	1704420
14.24237	1629859
14.24757	1581921
14.25275	1504184
14.25793	1441959
14.26313	1401480
14.26832	1366982
14.27350	1365673
14.27870	1349593
14.28388	1322772
14.28907	1301392
14.29427	1258091
14.29945	1229345
14.30463	1212898
14.30983	1215453
14.31502	1208355
14.32020	1221561
14.32540	1226648
14.33058	1206073
14.33577	1164950
14.34095	1135484
14.34615	1091867
14.35133	1047060
14.35652	1019625
14.36172	1009900
14.36690	1010179
14.37208	1003364
14.37728	974268
14.38247	959714
14.38765	937987
14.39285	919179
14.39803	910269
14.40322	894721
14.40842	885188
14.41360	880562
14.41878	869150
14.42398	872407
14.42917	900200
14.43435	950631
14.43955	977588
14.44473	985911
14.44992	974851
14.45512	948085
14.46030	922379
14.46548	905166
14.47068	905722
14.47587	898285
14.48105	917310
14.48625	920078
14.49143	930226
14.49662	975613
14.50180	1021242
14.50700	1125102
14.51218	1323061
14.51737	1600941
14.52257	1933612
14.52775	2189146
14.53293	2150410
14.53813	1938964
14.54332	1593770
14.54850	1315670
14.55370	1138693
14.55888	1045903
14.56407	1011974
14.56927	1016747
14.57445	1028965
14.57963	1043476
14.58483	1061205
14.59002	1073185
14.59520	1044010
14.60040	1036070
14.60558	1018414
14.61077	1050288
14.61597	1172601
14.62115	1556326
14.62633	2522649
14.63153	4364877
14.63672	6954211
14.64190	9574013
14.64710	1.104616E+07
14.65228	1.009604E+07
14.65747	7491822
14.66265	4471439
14.66785	2413026
14.67303	1519889
14.67822	1137810
14.68342	910014
14.68860	757546
14.69378	664931
14.69898	616644
14.70417	585448
14.70935	573654
14.71455	566602
14.71973	558394
14.72492	542339
14.73012	529152
14.73530	517525
14.74048	504951
14.74568	507552
14.75087	504640
14.75605	500674
14.76125	500504
14.76643	499648
14.77162	524358
14.77682	604322
14.78200	780197
14.78718	1097704
14.79238	1502293
14.79757	1844172
14.80275	1923995
14.80795	1699201
14.81313	1255482
14.81832	917225
14.82350	671014
14.82870	550119
14.83388	500573
14.83907	482639
14.84427	484068
14.84945	484035
14.85463	487236
14.85983	493456
14.86502	502506
14.87020	499432
14.87540	500912
14.88058	492629
14.88577	491025
14.89097	493363
14.89615	503399
14.90133	537382
14.90653	597635
14.91172	722501
14.91690	879571
14.92210	1029273
14.92728	1089077
14.93247	1021051
14.93767	871511
14.94285	712812
14.94803	596305
14.95323	530004
14.95842	493507
14.96360	483157
14.96880	481949
14.97398	496805
14.97917	512310
14.98435	532246
14.98955	554089
14.99473	560264
14.99992	551780
15.00512	537538
15.01030	517546
15.01548	514808
15.02068	505486
15.02587	506865
15.03105	506534
15.03625	512431
15.04143	514237
15.04662	528920
15.05182	543077
15.05700	562205
15.06218	578301
15.06738	588349
15.07257	603629
15.07775	609084
15.08295	616423
15.08813	622547
15.09332	629758
15.09852	646684
15.10370	677467
15.10888	707208
15.11408	728940
15.11927	729094
15.12445	724716
15.12965	707894
15.13483	692937
15.14002	676741
15.14520	677044
15.15040	687189
15.15558	697796
15.16077	706325
15.16597	719908
15.17115	744177
15.17633	776634
15.18153	817952
15.18672	866409
15.19190	903298
15.19710	928128
15.20228	958057
15.20747	976410
15.21267	967827
15.21785	952558
15.22303	956558
15.22823	964047
15.23342	1002343
15.23860	1054983
15.24380	1116343
15.24898	1148669
15.25417	1112152
[truncated: 2,841 more rows]
