# Supplementary material for: Metabolic Adaption of Flexor Carpi Radialis to Amplexus Behavior in Asiatic Toads (Bufo gargarizans)
Source: Int J Mol Sci. 2023 Jun 15;24(12):10174. doi: 10.3390/ijms241210174 (PMC10299559; doi:10.3390/ijms241210174)
Supplement: Supplementary file 1 [file ijms-24-10174-s001.zip › GCMS/NA15.D/checksum.xml]

<?xml version="1.0" encoding="utf-8"?>
<!--Checksum file.-->
<Checksum SchemaVersion="2" ALGO_VERSION="1">
  <MAIN HASHCODE="D9-1E-6F-E5-2D-39-C6-3E-62-64-83-4D-2C-2C-31-F6-42-09-AB-35-70-97-BE-F7-29-FA-8E-08-51-E2-52-05-EB-B0-0E-54-87-F9-EA-D8-86-17-E3-B8-33-A9-2B-2F-50-F7-71-CD-72-C3-C9-1A-43-47-F8-50-8E-61-1C-E1">
    <Folder name="AcqData">3E-28-37-75-9D-20-5D-A4-23-A7-BB-A9-E8-18-DD-3E-41-62-D8-E4-E8-F1-C2-9A-2B-60-16-03-6F-0B-A5-67-BE-E1-8E-C5-1A-DC-D4-41-CD-90-36-97-BB-D8-30-E7-5E-A3-90-3B-4D-46-62-5D-20-23-ED-BD-F4-B4-2B-E9</Folder>
  </MAIN>
</Checksum>
