# Supplementary material for: Metabolic Adaption of Flexor Carpi Radialis to Amplexus Behavior in Asiatic Toads (Bufo gargarizans)
Source: Int J Mol Sci. 2023 Jun 15;24(12):10174. doi: 10.3390/ijms241210174 (PMC10299559; doi:10.3390/ijms241210174)
Supplement: Supplementary file 1 [file ijms-24-10174-s001.zip › GCMS/NA15.D/tic_front.csv]

D:\MassHunter\GCMS\1\data\2023\202303\20230303\DZLM20228332\NA15.D Sat Mar 04 09:12:57 2023
Start of data points
4.89233	533368
4.89752	531808
4.90270	528547
4.90790	526206
4.91308	524202
4.91827	524427
4.92347	503258
4.92865	509288
4.93383	499266
4.93903	467530
4.94422	471580
4.94940	447943
4.95460	432040
4.95978	440951
4.96497	431613
4.97017	433467
4.97535	424135
4.98053	421314
4.98573	423336
4.99092	423554
4.99610	431136
5.00130	437955
5.00648	434056
5.01167	451632
5.01687	454192
5.02205	451805
5.02723	438169
5.03243	474418
5.03762	558287
5.04280	635507
5.04798	669021
5.05318	637395
5.05837	585550
5.06355	526045
5.06875	480867
5.07393	435180
5.07912	438443
5.08432	425188
5.08950	418005
5.09468	420959
5.09988	418120
5.10507	421435
5.11025	429765
5.11545	428006
5.12063	414135
5.12582	419873
5.13102	410898
5.13620	402224
5.14138	389412
5.14658	377791
5.15177	373591
5.15695	371393
5.16215	377490
5.16733	375767
5.17252	371335
5.17772	364334
5.18290	364398
5.18808	362905
5.19328	363555
5.19847	372372
5.20365	378632
5.20883	385338
5.21403	379579
5.21922	388422
5.22440	391974
5.22960	394200
5.23478	393478
5.23997	403248
5.24517	413772
5.25035	435504
5.25553	460066
5.26073	471616
5.26592	462585
5.27110	450458
5.27630	423158
5.28148	400836
5.28667	379727
5.29187	370337
5.29705	382021
5.30223	411777
5.30743	437197
5.31262	443392
5.31780	445299
5.32300	438547
5.32818	462678
5.33337	484255
5.33857	506029
5.34375	540045
5.34893	583352
5.35413	623693
5.35932	693493
5.36450	806694
5.36968	960208
5.37488	1131662
5.38007	1278420
5.38525	1470722
5.39045	1806859
5.39563	2185791
5.40082	2565841
5.40602	2722866
5.41120	2496909
5.41638	2045816
5.42158	1626467
5.42677	1404392
5.43195	1324512
5.43715	1326192
5.44233	1288646
5.44752	1187621
5.45272	956249
5.45790	733163
5.46308	578533
5.46828	516384
5.47347	515570
5.47865	543416
5.48385	594602
5.48903	624659
5.49422	607077
5.49942	533558
5.50460	448507
5.50978	380410
5.51498	346777
5.52017	336257
5.52535	334399
5.53053	353640
5.53573	364613
5.54092	378186
5.54610	395450
5.55130	394817
5.55648	407251
5.56167	433360
5.56687	460222
5.57205	495898
5.57723	552176
5.58243	627023
5.58762	724498
5.59280	772124
5.59800	737141
5.60318	625985
5.60837	506981
5.61357	450139
5.61875	493010
5.62393	561586
5.62913	605550
5.63432	582598
5.63950	535448
5.64470	481809
5.64988	455646
5.65507	447016
5.66027	451412
5.66545	480569
5.67063	512140
5.67583	512603
5.68102	496929
5.68620	468509
5.69138	502456
5.69658	543068
5.70177	611774
5.70695	691847
5.71215	760169
5.71733	856151
5.72252	940101
5.72772	1008333
5.73290	979844
5.73808	872016
5.74328	731611
5.74847	620226
5.75365	522780
5.75885	471969
5.76403	423805
5.76922	377232
5.77442	356369
5.77960	343323
5.78478	330057
5.78998	313675
5.79517	304222
5.80035	295049
5.80555	284457
5.81073	294345
5.81592	291586
5.82112	287426
5.82630	288212
5.83148	290944
5.83668	304505
5.84187	312455
5.84705	320520
5.85223	319420
5.85743	330634
5.86262	357119
5.86780	431247
5.87300	740288
5.87818	1632727
5.88337	3534639
5.88857	6719601
5.89375	1.024443E+07
5.89893	1.344218E+07
5.90413	1.565605E+07
5.90932	1.704073E+07
5.91450	1.820344E+07
5.91970	2.019305E+07
5.92488	2.266018E+07
5.93007	2.540693E+07
5.93527	2.841547E+07
5.94045	3.070558E+07
5.94563	3.355102E+07
5.95083	3.506132E+07
5.95602	3.617858E+07
5.96120	3.787006E+07
5.96640	3.939332E+07
5.97158	4.039685E+07
5.97677	4.011735E+07
5.98197	4.00169E+07
5.98715	3.306663E+07
5.99233	1.009647E+07
5.99753	1088504
6.00272	720996
6.00790	813394
6.01308	948513
6.01828	1021091
6.02347	1005026
6.02865	845878
6.03385	630943
6.03903	451018
6.04422	376165
6.04942	368705
6.05460	398438
6.05978	454386
6.06498	482850
6.07017	461369
6.07535	396741
6.08055	351784
6.08573	322144
6.09092	303662
6.09612	302773
6.10130	302079
6.10648	298306
6.11168	311162
6.11687	318481
6.12205	323356
6.12725	328684
6.13243	334994
6.13762	342029
6.14282	358479
6.14800	365148
6.15318	373733
6.15838	356216
6.16357	338070
6.16875	315649
6.17393	299134
6.17913	297842
6.18432	304502
6.18950	306938
6.19470	338910
6.19988	372050
6.20507	425336
6.21027	452723
6.21545	431774
6.22063	377314
6.22583	323769
6.23102	310440
6.23620	305154
6.24140	305030
6.24658	303691
6.25177	289154
6.25697	284011
6.26215	272930
6.26733	272002
6.27253	265142
6.27772	265558
6.28290	265951
6.28810	261791
6.29328	260949
6.29847	276374
6.30367	283217
6.30885	277609
6.31403	278143
6.31922	263344
6.32442	264183
6.32960	259742
6.33478	255033
6.33998	256371
6.34517	254448
6.35035	254785
6.35555	257608
6.36073	260108
6.36592	270946
6.37112	281823
6.37630	284659
6.38148	287097
6.38668	275968
6.39187	276484
6.39705	273797
6.40225	266496
6.40743	272979
6.41262	274281
6.41782	269755
6.42300	270522
6.42818	251648
6.43338	245030
6.43857	249156
6.44375	249090
6.44895	236978
6.45413	246681
6.45932	242945
6.46452	246627
6.46970	252065
6.47488	254602
6.48007	257870
6.48527	261352
6.49045	257457
6.49563	266873
6.50083	276517
6.50602	290223
6.51120	315352
6.51640	339121
6.52158	350666
6.52677	361996
6.53197	376180
6.53715	402967
6.54233	443058
6.54753	482396
6.55272	548624
6.55790	662150
6.56310	869016
6.56828	1379708
6.57347	2551027
6.57867	4507493
6.58385	6607531
6.58903	7649336
6.59423	6517475
6.59942	4167593
6.60460	1986841
6.60980	818061
6.61498	429264
6.62017	339572
6.62537	362540
6.63055	393686
6.63573	395659
6.64093	368398
6.64612	332169
6.65130	312147
6.65648	301971
6.66168	305538
6.66687	310601
6.67205	316748
6.67725	319729
6.68243	316070
6.68762	302086
6.69282	303304
6.69800	300762
6.70318	301275
6.70838	304591
6.71357	307657
6.71875	311881
6.72395	310239
6.72913	310844
6.73432	314048
6.73952	316071
6.74470	316215
6.74988	315054
6.75508	310621
6.76027	305286
6.76545	305697
6.77065	302737
6.77583	304850
6.78102	305980
6.78622	313312
6.79140	335148
6.79658	403511
6.80178	544486
6.80697	825514
6.81215	1283420
6.81733	2077364
6.82253	3455969
6.82772	5875164
6.83290	9417282
6.83810	1.280002E+07
6.84328	1.500365E+07
6.84847	1.481367E+07
6.85367	1.159981E+07
6.85885	6702133
6.86403	2856066
6.86923	1086562
6.87442	569881
6.87960	500612
6.88480	558391
6.88998	675247
6.89517	887498
6.90037	1313718
6.90555	2023732
6.91073	2720556
6.91593	2932408
6.92112	2462909
6.92630	1713246
6.93150	996429
6.93668	582177
6.94187	406584
6.94707	365248
6.95225	361438
6.95743	375567
6.96262	392738
6.96782	402392
6.97300	394152
6.97818	373858
6.98338	354093
6.98857	339302
6.99375	337778
6.99895	336806
7.00413	343281
7.00932	349948
7.01452	369334
7.01970	429141
7.02488	594320
7.03008	888587
7.03527	1304635
7.04045	1694263
7.04565	1990517
7.05083	2194564
7.05602	2559619
7.06122	3520286
7.06640	5582664
7.07158	8762502
7.07678	1.283508E+07
7.08197	1.618153E+07
7.08715	1.88012E+07
7.09235	2.055686E+07
7.09753	2.07532E+07
7.10272	1.776566E+07
7.10792	9896493
7.11310	3148413
7.11828	1224321
7.12347	855512
7.12867	765904
7.13385	733895
7.13903	739295
7.14423	724186
7.14942	673812
7.15460	594288
7.15980	504139
7.16498	455394
7.17017	423000
7.17537	402713
7.18055	391904
7.18573	373137
7.19093	352133
7.19612	359351
7.20130	374649
7.20650	418338
7.21168	461359
7.21687	476242
7.22207	481048
7.22725	597067
7.23243	1000553
7.23763	2165355
7.24282	4670393
7.24800	8854022
7.25320	1.394538E+07
7.25838	1.766097E+07
7.26357	1.936767E+07
7.26877	1.854564E+07
7.27395	1.464196E+07
7.27913	8058733
7.28432	3365047
7.28952	1322195
7.29470	766063
7.29988	622174
7.30508	551858
7.31027	487777
7.31545	434975
7.32065	391611
7.32583	377647
7.33102	376944
7.33622	378934
7.34140	393839
7.34658	410244
7.35178	435513
7.35697	458159
7.36215	447338
7.36735	427439
7.37253	400623
7.37772	370155
7.38292	351724
7.38810	336826
7.39328	340531
7.39848	356444
7.40367	389914
7.40885	429283
7.41405	448249
7.41923	435802
7.42442	398708
7.42962	347481
7.43480	325052
7.43998	308851
7.44517	295541
7.45037	299725
7.45555	287771
7.46073	300032
7.46593	303863
7.47112	313272
7.47630	331669
7.48150	366636
7.48668	441547
7.49187	558834
7.49707	699762
7.50225	787069
7.50743	785016
7.51263	714119
7.51782	597872
7.52300	491799
7.52820	403805
7.53338	362508
7.53857	332230
7.54377	323105
7.54895	309570
7.55413	296370
7.55933	295014
7.56452	291402
7.56970	293700
7.57490	301291
7.58008	317481
7.58527	339852
7.59047	354173
7.59565	377857
7.60083	366320
7.60602	364498
7.61122	359562
7.61640	347490
7.62158	357896
7.62678	379155
7.63197	426625
7.63715	490287
7.64235	543956
7.64753	573584
7.65272	677226
7.65792	961940
7.66310	1689019
7.66828	2824081
7.67348	3859756
7.67867	4026590
7.68385	3269005
7.68905	2094024
7.69423	1171825
7.69942	680163
7.70462	485466
7.70980	406314
7.71498	371404
7.72018	353762
7.72537	341511
7.73055	331308
7.73575	325492
7.74093	324175
7.74612	336149
7.75132	362409
7.75650	373239
7.76168	383352
7.76687	392108
7.77207	419144
7.77725	485827
7.78243	576054
7.78763	693027
7.79282	730256
7.79800	674105
7.80320	580173
7.80838	496662
7.81357	434679
7.81877	405711
7.82395	384999
7.82913	379233
7.83433	372528
7.83952	368504
7.84470	368721
7.84990	366236
7.85508	359440
7.86027	368196
7.86547	367250
7.87065	368046
7.87583	365303
7.88103	374732
7.88622	371373
7.89140	398044
7.89660	426354
7.90178	500038
7.90697	628340
7.91217	793466
7.91735	896820
7.92253	884216
7.92772	769015
7.93292	629107
7.93810	523034
7.94328	457494
7.94848	433046
7.95367	432822
7.95885	459468
7.96405	480640
7.96923	501391
7.97442	486381
7.97962	446923
7.98480	410886
7.98998	379408
7.99518	360606
8.00037	370462
8.00555	399817
8.01075	434300
8.01593	512104
8.02112	578673
8.02632	640937
8.03150	688227
8.03668	717954
8.04188	692919
8.04707	632776
8.05225	558395
8.05745	490312
8.06263	450055
8.06782	422727
8.07302	416712
8.07820	416810
8.08338	421604
8.08857	439072
8.09377	497781
8.09895	691280
8.10413	1081146
8.10933	1635278
8.11452	2079666
8.11970	2160984
8.12490	1719960
8.13008	1104808
8.13527	685358
8.14047	482365
8.14565	404757
8.15083	375034
8.15603	356201
8.16122	339030
8.16640	327921
8.17160	317532
8.17678	327870
8.18197	331187
8.18717	334631
8.19235	343080
8.19753	345578
8.20273	352531
8.20792	349395
8.21310	334251
8.21830	318659
8.22348	324272
8.22867	331765
8.23387	339455
8.23905	346935
8.24423	352628
8.24942	351379
8.25462	352754
8.25980	348818
8.26498	345666
8.27018	339461
8.27537	348661
8.28055	406686
8.28575	606589
8.29093	1183015
8.29612	2466314
8.30132	4637560
8.30650	6791329
8.31168	8001084
8.31688	7465243
8.32207	5340294
8.32725	3045395
8.33245	1470584
8.33763	750822
8.34282	490355
8.34802	400713
8.35320	379264
8.35838	387648
8.36358	448610
8.36877	666247
8.37395	1135368
8.37915	1860967
8.38433	2516756
8.38952	2529525
8.39472	2103002
8.39990	1406850
8.40508	812399
8.41027	511980
8.41547	399256
8.42065	376173
8.42583	384315
8.43103	409334
8.43622	424466
8.44140	418901
8.44660	395475
8.45178	385658
8.45697	372702
8.46217	363038
8.46735	358550
8.47253	344677
8.47773	343483
8.48292	338103
8.48810	339022
8.49330	335309
8.49848	325666
8.50367	327922
8.50887	327330
8.51405	328488
8.51923	324638
8.52443	336452
8.52962	334888
8.53480	337715
8.54000	338670
8.54518	344958
8.55037	355585
8.55557	363511
8.56075	366901
8.56593	379205
8.57112	394404
8.57632	391751
8.58150	388274
8.58668	382243
8.59188	375198
8.59707	369756
8.60225	370284
8.60745	369263
8.61263	376487
8.61782	373859
8.62302	377158
8.62820	377070
8.63338	379428
8.63858	371301
8.64377	369815
8.64895	386310
8.65415	395706
8.65933	463655
8.66452	787366
8.66972	1855988
8.67490	4244111
8.68008	8136759
8.68528	1.258259E+07
8.69047	1.687023E+07
8.69565	1.94072E+07
8.70085	2.168145E+07
8.70603	2.298655E+07
8.71122	2.189031E+07
8.71642	1.671448E+07
8.72160	7598487
8.72678	2829151
8.73197	1635836
8.73717	1305019
8.74235	1191550
8.74753	1146078
8.75273	1092256
8.75792	1000186
8.76310	897559
8.76830	780211
8.77348	689826
8.77867	611559
8.78387	565467
8.78905	537457
8.79423	514967
8.79943	497828
8.80462	482647
8.80980	468183
8.81500	469480
8.82018	466284
8.82537	469072
8.83057	467206
8.83575	470495
8.84093	469164
8.84613	463166
8.85132	456375
8.85650	460207
8.86170	467668
8.86688	482872
8.87207	494850
8.87727	520287
8.88245	526407
8.88763	522177
8.89282	510480
8.89802	494326
8.90320	489493
8.90838	489842
8.91358	488826
8.91877	492626
8.92395	496597
8.92915	500636
8.93433	492488
8.93952	522005
8.94472	574763
8.94990	690511
8.95508	862652
8.96028	1072452
8.96547	1193993
8.97065	1148878
8.97585	999235
8.98103	825453
8.98622	710551
8.99142	641355
8.99660	598365
9.00178	580331
9.00698	575082
9.01217	570171
9.01735	570321
9.02255	564348
9.02773	554683
9.03292	560615
9.03812	554639
9.04330	557421
9.04848	562480
9.05367	573937
9.05887	588547
9.06405	591613
9.06923	600667
9.07443	627687
9.07962	646617
9.08480	646328
9.09000	629757
9.09518	598630
9.10037	588162
9.10557	582914
9.11075	592491
9.11593	603020
9.12113	606086
9.12632	601973
9.13150	599079
9.13670	585566
9.14188	563670
9.14707	561721
9.15227	585846
9.15745	645954
9.16263	752745
9.16783	845270
9.17302	899540
9.17820	860860
9.18340	771660
9.18858	675777
9.19377	605782
9.19897	587358
9.20415	577091
9.20933	565152
9.21452	548960
9.21972	525369
9.22490	524599
9.23008	536109
9.23528	568792
9.24047	665923
9.24565	957232
9.25085	1843276
9.25603	3701702
9.26122	6373407
9.26642	9291830
9.27160	1.221243E+07
9.27678	1.505035E+07
9.28198	1.797516E+07
9.28717	2.024954E+07
9.29235	2.150329E+07
9.29755	2.232588E+07
9.30273	2.260885E+07
9.30792	2.266971E+07
9.31312	2.268529E+07
9.31830	2.242864E+07
9.32348	2.208298E+07
9.32868	1.423083E+07
9.33387	4720852
9.33905	3220666
9.34425	2821785
9.34943	3389871
9.35462	5638373
9.35982	9931818
9.36500	1.493167E+07
9.37018	1.894843E+07
9.37537	2.21358E+07
9.38057	2.455463E+07
9.38575	2.670029E+07
9.39093	2.834514E+07
9.39613	2.905259E+07
9.40132	2.945309E+07
9.40650	2.982697E+07
9.41170	2.999206E+07
9.41688	3.045029E+07
9.42207	3.068415E+07
9.42727	3.102081E+07
9.43245	3.018306E+07
9.43763	2.850555E+07
9.44283	2.371572E+07
9.44802	1.472068E+07
9.45320	7576062
9.45840	4183070
9.46358	2623628
9.46877	1748158
9.47397	1326386
9.47915	1075885
9.48433	935294
9.48953	846134
9.49472	789894
9.49990	748799
9.50510	728885
9.51028	701995
9.51547	677708
9.52067	650137
9.52585	634115
9.53103	632361
9.53622	616696
9.54142	597265
9.54660	581798
9.55178	572269
9.55698	565334
9.56217	551774
9.56735	550572
9.57255	545426
9.57773	540559
9.58292	524535
9.58812	511856
9.59330	503882
9.59848	509927
9.60368	505415
9.60887	500888
9.61405	484419
9.61925	483504
9.62443	474036
9.62962	486664
9.63482	526463
9.64000	640928
9.64518	897469
9.65038	1285828
9.65557	1613053
9.66075	1723903
9.66595	1543457
9.67113	1152245
9.67632	795698
9.68150	574884
9.68670	475087
9.69188	439119
9.69707	435534
9.70227	438172
9.70745	437029
9.71263	443179
9.71783	450162
9.72302	459828
9.72820	502630
9.73340	605295
9.73858	790442
9.74377	1008998
9.74897	1221477
9.75415	1468129
9.75933	1878729
9.76453	2633431
9.76972	3435467
9.77490	3827294
9.78010	3354796
9.78528	2335913
9.79047	1397549
9.79567	832980
9.80085	572665
9.80603	486124
9.81123	453382
9.81642	463755
9.82160	530421
9.82680	821067
9.83198	1692292
9.83717	3675991
9.84235	7137845
9.84755	1.12649E+07
9.85273	1.463149E+07
9.85792	1.560677E+07
9.86312	1.381997E+07
9.86830	9952161
9.87348	5299621
9.87868	2099155
9.88387	859511
9.88905	497729
9.89425	412240
9.89943	389573
9.90462	383148
9.90982	387053
9.91500	390487
9.92018	390823
9.92538	386291
9.93057	384720
9.93575	376260
9.94095	380789
9.94613	381090
9.95132	371841
9.95652	382106
9.96170	383322
9.96688	392116
9.97208	402889
9.97727	399223
9.98245	400029
9.98765	382895
9.99283	381172
9.99802	371429
10.00320	368077
10.00840	357725
10.01358	372985
10.01877	416488
10.02397	571534
10.02915	1007697
10.03433	2009648
10.03953	3493742
10.04472	5276836
10.04990	6465738
10.05510	6316967
10.06028	5073028
10.06547	3260371
10.07067	1760864
10.07585	945383
10.08103	625854
10.08623	523485
10.09142	496777
10.09660	484675
10.10180	475440
10.10698	453335
10.11217	440131
10.11737	419345
10.12255	403538
10.12773	398771
10.13293	404579
10.13812	416274
10.14330	438714
10.14850	443403
10.15368	428000
10.15887	408027
10.16407	381825
10.16925	374014
10.17443	367179
10.17962	368902
10.18482	374416
10.19000	373595
10.19518	374011
10.20038	371357
10.20557	372352
10.21075	367837
10.21595	365557
10.22113	374982
10.22632	385325
10.23152	401322
10.23670	437513
10.24188	467810
10.24708	473976
10.25227	445277
10.25745	402927
10.26265	370005
10.26783	354425
10.27302	353291
10.27822	392804
10.28340	539229
10.28858	1090334
10.29378	2534047
10.29897	5292569
10.30415	9145875
10.30935	1.360645E+07
10.31453	1.724769E+07
10.31972	1.985138E+07
10.32490	2.210054E+07
10.33010	2.3483E+07
10.33528	2.31732E+07
10.34047	1.898341E+07
10.34567	1.107202E+07
10.35085	4466407
10.35603	2186442
10.36123	1542658
10.36642	1235197
10.37160	1051317
10.37680	933896
10.38198	898481
10.38717	895005
10.39237	850031
10.39755	839257
10.40273	806064
10.40793	749913
10.41312	695549
10.41830	663068
10.42350	625821
10.42868	592134
10.43387	554443
10.43907	520028
10.44425	490033
10.44943	463741
10.45463	451951
10.45982	446994
10.46500	452171
10.47020	501341
10.47538	579955
10.48057	704819
10.48575	818304
10.49095	849986
10.49613	775633
10.50132	657879
10.50652	542308
10.51170	464387
10.51688	413990
10.52208	408340
10.52727	401313
10.53245	401271
10.53765	393186
10.54283	382551
10.54802	377645
10.55322	368140
10.55840	359241
10.56358	354843
10.56878	348026
10.57397	337717
10.57915	350679
10.58435	348011
10.58953	354329
10.59472	351523
10.59992	351031
10.60510	356901
10.61028	369766
10.61548	439157
10.62067	557179
10.62585	729544
10.63105	881835
10.63623	901709
10.64142	784997
10.64660	616849
10.65180	486230
10.65698	411776
10.66217	371247
10.66737	363885
10.67255	360063
10.67773	387263
10.68293	505760
10.68812	858653
10.69330	1892473
10.69850	4215542
10.70368	7624278
10.70887	1.141912E+07
10.71407	1.390714E+07
10.71925	1.387511E+07
10.72443	1.102223E+07
10.72963	6489484
10.73482	2850114
10.74000	1101362
10.74520	552793
10.75038	419059
10.75557	407911
10.76077	434147
10.76595	498841
10.77113	568920
10.77633	672288
10.78152	839940
10.78670	1017847
10.79190	1177333
10.79708	1231082
10.80227	1132937
10.80745	900688
10.81265	681615
10.81783	516190
10.82302	438551
10.82822	403418
10.83340	385846
10.83858	370058
10.84378	358598
10.84897	344812
10.85415	336421
10.85935	338790
10.86453	344756
10.86972	365678
10.87492	397887
10.88010	437332
10.88528	470237
10.89048	458142
10.89567	425396
10.90085	371585
10.90605	339903
10.91123	315123
10.91642	309666
10.92162	309221
10.92680	305404
10.93198	302210
10.93718	303190
10.94237	302831
10.94755	299196
10.95275	301120
10.95793	301979
10.96312	300620
10.96830	301507
10.97350	306442
10.97868	304304
10.98387	310624
10.98907	309573
10.99425	308701
10.99943	310224
11.00463	307587
11.00982	309425
11.01500	311849
11.02020	313364
11.02538	309087
11.03057	312293
11.03577	326938
11.04095	348633
11.04613	364111
11.05133	370347
11.05652	363891
11.06170	346999
11.06690	331849
11.07208	324383
11.07727	354913
11.08247	477323
11.08765	875384
11.09283	1912946
11.09803	4006774
11.10322	7172315
11.10840	1.071315E+07
11.11360	1.221611E+07
11.11878	1.130609E+07
11.12397	8221873
11.12915	4697827
11.13435	2146210
11.13953	943008
11.14472	526179
11.14992	424798
11.15510	404379
11.16028	408286
11.16548	406054
11.17067	389911
11.17585	368994
11.18105	356410
11.18623	352179
11.19142	351688
11.19662	351624
11.20180	353658
11.20698	340908
11.21218	321759
11.21737	319875
11.22255	317861
11.22775	313928
11.23293	303843
11.23812	306007
11.24332	303046
11.24850	300848
11.25368	298328
11.25888	294984
11.26407	291994
11.26925	280097
11.27445	291480
11.27963	298747
11.28482	316532
11.29000	329633
11.29520	336363
11.30038	341066
11.30557	324942
11.31077	312479
11.31595	302052
11.32113	290824
11.32633	296776
11.33152	294690
11.33670	294821
11.34190	293867
11.34708	291566
11.35227	293767
11.35747	288285
11.36265	289029
11.36783	278429
11.37303	284616
11.37822	277688
11.38340	278528
11.38860	279111
11.39378	279437
11.39897	273142
11.40417	276728
11.40935	274390
11.41453	272382
11.41973	266087
11.42492	262843
11.43010	264151
11.43530	261445
11.44048	271225
11.44567	281663
11.45085	292964
11.45605	318995
11.46123	332497
11.46642	337118
11.47162	323235
11.47680	316695
11.48198	304804
11.48718	301291
11.49237	302042
11.49755	295076
11.50275	288563
11.50793	282445
11.51312	276113
11.51832	271122
11.52350	272037
11.52868	282993
11.53388	294002
11.53907	306352
11.54425	310977
11.54945	303056
11.55463	291734
11.55982	287061
11.56502	278876
11.57020	270332
11.57538	265393
11.58058	256304
11.58577	257455
11.59095	259645
11.59615	260306
11.60133	270111
11.60652	263216
11.61170	264589
11.61690	263013
11.62208	261261
11.62727	256039
11.63247	252395
11.63765	251055
11.64283	242445
11.64803	247792
11.65322	245904
11.65840	249026
11.66360	252909
11.66878	248784
11.67397	254416
11.67917	250460
11.68435	261170
11.68953	255081
11.69473	254566
11.69992	259335
11.70510	254916
11.71030	260459
11.71548	263010
11.72067	263046
11.72587	256902
11.73105	261379
11.73623	272274
11.74143	280706
11.74662	300022
11.75180	356261
11.75700	470815
11.76218	667223
11.76737	909551
11.77255	1102774
11.77775	1118794
11.78293	950269
11.78812	698860
11.79332	484869
11.79850	359530
11.80368	302249
11.80888	279031
11.81407	262130
11.81925	266402
11.82445	266473
11.82963	268647
11.83482	269397
11.84002	276183
11.84520	302218
11.85038	368775
11.85558	527257
11.86077	823726
11.86595	1210194
11.87115	1563718
11.87633	1705293
11.88152	1499807
11.88672	1141584
11.89190	737525
11.89708	472838
11.90228	346135
11.90747	295695
11.91265	287486
11.91785	292384
11.92303	311471
11.92822	332242
11.93340	347179
11.93860	344496
11.94378	338744
11.94897	318596
11.95417	303026
11.95935	282298
11.96453	273017
11.96973	267223
11.97492	254909
11.98010	257268
11.98530	253249
11.99048	249326
11.99567	255165
12.00087	256333
12.00605	257436
12.01123	252725
12.01643	250639
12.02162	252293
12.02680	256987
12.03200	254966
12.03718	257424
12.04237	256614
12.04757	258215
12.05275	259620
12.05793	255537
12.06313	267101
12.06832	268232
12.07350	268526
12.07870	267804
12.08388	265821
12.08907	261510
12.09425	254637
12.09945	257819
12.10463	257412
12.10982	263301
12.11502	298739
12.12020	374976
12.12538	529719
12.13058	783476
12.13577	1060008
12.14095	1235208
12.14615	1236459
12.15133	997242
12.15652	695893
12.16172	488328
12.16690	370658
12.17208	329550
12.17728	336413
12.18247	336829
12.18765	350670
12.19285	339965
12.19803	335199
12.20322	324263
12.20842	306525
12.21360	294735
12.21878	280710
12.22398	280284
12.22917	279188
12.23435	277914
12.23955	278031
12.24473	278135
12.24992	278388
12.25510	276490
12.26030	275482
12.26548	274154
12.27067	283121
12.27587	305440
12.28105	379414
12.28623	588934
12.29143	1067827
12.29662	2076240
12.30180	3541163
12.30700	4957586
12.31218	5639692
12.31737	5272420
12.32257	4104897
12.32775	2919658
12.33293	2118119
12.33813	1650076
12.34332	1382657
12.34850	1088351
12.35370	834427
12.35888	612270
12.36407	456340
12.36927	364617
12.37445	325359
12.37963	297960
12.38483	287825
12.39002	284995
12.39520	280753
12.40038	277689
12.40558	271887
12.41077	270748
12.41595	266743
12.42115	266770
12.42633	266718
12.43152	268607
12.43672	284210
12.44190	303536
12.44708	327050
12.45228	350947
12.45747	388563
12.46265	454586
12.46785	615201
12.47303	941262
12.47822	1429181
12.48342	1937179
12.48860	2209356
12.49378	1943932
12.49898	1367527
12.50417	845367
12.50935	521966
12.51455	390730
12.51973	373421
12.52492	441262
12.53012	568758
12.53530	750069
12.54048	860004
12.54568	885859
12.55087	787478
12.55605	646443
12.56123	515712
12.56643	403648
12.57162	325982
12.57680	289984
12.58200	275286
12.58718	271893
12.59237	272451
12.59757	268828
12.60275	280737
12.60793	294324
12.61313	318281
12.61832	358623
12.62350	416596
12.62870	466424
12.63388	472784
12.63907	446301
12.64427	395208
12.64945	350740
12.65463	321243
12.65983	304094
12.66502	301881
12.67020	290221
12.67540	283280
12.68058	273631
12.68577	266426
12.69097	270803
12.69615	274462
12.70133	287831
12.70653	308353
12.71172	338866
12.71690	424446
12.72210	658733
12.72728	1178097
12.73247	1921260
12.73765	2710815
12.74285	3209231
12.74803	3080709
12.75322	2300428
12.75842	1414228
12.76360	793671
12.76878	476623
12.77398	342481
12.77917	300997
12.78435	291278
12.78955	288185
12.79473	293675
12.79992	292589
12.80512	289176
12.81030	276193
12.81548	272981
12.82068	270979
12.82587	267038
12.83105	266031
12.83625	262997
12.84143	256492
12.84662	252527
12.85182	254537
12.85700	252433
12.86218	259857
12.86738	282574
12.87257	346375
12.87775	459172
12.88295	616031
12.88813	727552
12.89332	771501
12.89850	701203
12.90370	610604
12.90888	527128
12.91407	465441
12.91927	434928
12.92445	429832
12.92963	433786
12.93483	444931
12.94002	454963
12.94520	440238
12.95040	415908
12.95558	379634
12.96077	344209
12.96597	328414
12.97115	324675
12.97633	325160
12.98153	337639
12.98672	388890
12.99190	477357
12.99710	594120
13.00228	721073
13.00747	818261
13.01267	861583
13.01785	832530
13.02303	770848
13.02823	695262
13.03342	637556
13.03860	581938
13.04378	539973
13.04898	506065
13.05417	473407
13.05935	471403
13.06455	483648
13.06973	519422
13.07492	570985
13.08012	662636
13.08530	760347
13.09048	822479
13.09568	798341
13.10087	708134
13.10605	605794
13.11125	523395
13.11643	471824
13.12162	451120
13.12682	448384
13.13200	455208
13.13718	463330
13.14238	474163
13.14757	492224
13.15275	506792
13.15795	531418
13.16313	546860
13.16832	558974
13.17352	574015
13.17870	587532
13.18388	602733
13.18908	616391
13.19427	645477
13.19945	674288
13.20463	736026
13.20983	844623
13.21502	1013393
13.22020	1276356
13.22540	1592959
13.23058	1872370
13.23577	2015874
13.24097	2034376
13.24615	1921752
13.25133	1747686
13.25653	1645376
13.26172	1703721
13.26690	1925744
13.27210	2169837
13.27728	2242420
13.28247	2046550
13.28767	1713284
13.29285	1396747
13.29803	1187253
13.30323	1113741
13.30842	1109784
13.31360	1138358
13.31880	1199289
13.32398	1247099
13.32917	1287731
13.33437	1326309
13.33955	1359924
13.34473	1393126
13.34993	1406655
13.35512	1459894
13.36030	1615327
13.36548	2024327
13.37068	3074706
13.37587	5142941
13.38105	8553694
13.38625	1.267728E+07
13.39143	1.692021E+07
13.39662	2.054506E+07
13.40182	2.35715E+07
13.40700	2.663528E+07
13.41218	2.939606E+07
13.41738	3.132532E+07
13.42257	3.271758E+07
13.42775	3.151609E+07
13.43295	2.603346E+07
13.43813	1.861245E+07
13.44332	1.210216E+07
13.44852	7021688
13.45370	4149453
13.45888	3058517
13.46408	2796025
13.46927	2686811
13.47445	2649380
13.47965	2594179
13.48483	2570829
13.49002	2564116
13.49522	2538052
13.50040	2558592
13.50558	2582043
13.51078	2620437
13.51597	2669167
13.52115	2770521
13.52633	2828407
13.53153	2883994
13.53672	2937030
13.54190	2959264
13.54710	2979055
13.55228	2985098
13.55747	3019660
13.56267	3030447
13.56785	3033561
13.57303	2984408
13.57823	2948153
13.58342	2971300
13.58860	2947293
13.59380	2945674
13.59898	2946057
13.60417	2962151
13.60937	3000538
13.61455	2979970
13.61973	2996756
13.62493	2998660
13.63012	3039281
13.63530	3080030
13.64050	3129497
13.64568	3167335
13.65087	3189018
13.65607	3224587
13.66125	3240340
13.66643	3255137
13.67163	3278458
13.67682	3313476
13.68200	3367128
13.68718	3403430
13.69238	3507068
13.69757	3546560
13.70275	3737151
13.70795	3990460
13.71313	4481011
13.71832	5588679
13.72352	7609600
13.72870	1.075286E+07
13.73388	1.501955E+07
13.73908	1.89146E+07
13.74427	2.249577E+07
13.74945	2.611711E+07
13.75465	2.858646E+07
13.75983	3.018574E+07
13.76502	2.888729E+07
13.77022	2.315667E+07
13.77540	1.489608E+07
13.78058	7276186
13.78578	4446903
13.79097	3697361
13.79615	3533682
13.80135	3511113
13.80653	3481821
13.81172	3482406
13.81692	3504901
13.82210	3488315
13.82728	3478931
13.83248	3434760
13.83767	3429964
13.84285	3385964
13.84803	3366089
13.85323	3370584
13.85842	3357034
13.86360	3379336
13.86880	3346094
13.87398	3336495
13.87917	3322004
13.88437	3336806
13.88955	3339081
13.89473	3284430
13.89993	3258150
13.90512	3257940
13.91030	3237852
13.91550	3208096
13.92068	3208382
13.92587	3198215
13.93107	3159983
13.93625	3115282
13.94143	3129892
13.94663	3109728
13.95182	3080247
13.95700	3049491
13.96220	3041710
13.96738	3033376
13.97257	2983026
13.97777	2971483
13.98295	2945264
13.98813	2926859
13.99333	2939240
13.99852	2883415
14.00370	2896828
14.00888	2898143
14.01408	2917101
14.01927	2927438
14.02445	2907848
14.02965	2872139
14.03483	2887700
14.04002	2975090
14.04522	3086581
14.05040	3245788
14.05558	3650161
14.06078	4295008
14.06597	5365537
14.07115	6543449
14.07635	7405908
14.08153	7540349
14.08672	6622973
14.09192	5421811
14.09710	4321902
14.10228	3581021
14.10748	3213076
14.11267	3004245
14.11785	2910767
14.12305	2901256
14.12823	2970376
14.13342	3058809
14.13862	3067482
14.14380	3017183
14.14898	2903355
14.15418	2730710
14.15937	2556236
14.16455	2493348
14.16973	2436919
14.17493	2352557
14.18012	2325458
14.18530	2316524
14.19050	2347481
14.19568	2389256
14.20087	2442446
14.20607	2518422
14.21125	2566931
14.21643	2627107
14.22163	2689473
14.22682	2623235
14.23200	2505439
14.23720	2340865
14.24238	2179972
14.24757	2033549
14.25277	1870992
14.25795	1732321
14.26313	1658053
14.26833	1577916
14.27352	1536061
14.27870	1493901
14.28390	1463160
14.28908	1433238
14.29427	1379258
14.29947	1342749
14.30465	1313647
14.30983	1293908
14.31503	1295657
14.32022	1286128
14.32540	1291563
14.33058	1276441
14.33578	1234847
14.34097	1186572
14.34615	1134522
14.35135	1103624
14.35653	1088608
14.36172	1077622
14.36692	1068357
14.37210	1062712
14.37728	1043783
14.38248	1017438
14.38767	997924
14.39285	971166
14.39805	970869
14.40323	958544
14.40842	941901
14.41362	928208
14.41880	930949
14.42398	936660
14.42918	972666
14.43437	997620
14.43955	1031121
14.44475	1031179
14.44993	1016915
14.45512	997979
14.46032	962557
14.46550	941522
14.47068	926101
14.47588	927500
14.48107	930110
14.48625	951495
14.49143	970260
14.49663	1022159
14.50182	1092154
14.50700	1202196
14.51220	1363447
14.51738	1591439
14.52257	1837798
14.52777	1993996
14.53295	1989556
14.53813	1824094
14.54333	1542511
14.54852	1312882
14.55370	1175488
14.55890	1150595
14.56408	1138206
14.56927	1158419
14.57447	1194966
14.57965	1212495
14.58483	1233587
14.59003	1219982
14.59522	1203965
14.60040	1181149
14.60560	1226822
14.61078	1304297
14.61597	1559562
14.62117	2187814
14.62635	3581847
14.63153	6149835
14.63673	9927541
14.64192	1.353601E+07
14.64710	1.53889E+07
14.65228	1.520368E+07
14.65748	1.240851E+07
14.66267	8160502
14.66785	4491360
14.67305	2456693
14.67823	1539337
14.68342	1107881
14.68862	851439
14.69380	708099
14.69898	637188
14.70418	601614
14.70937	583713
14.71455	578077
14.71975	569438
14.72493	553274
14.73012	535093
14.73532	520338
14.74050	512788
14.74568	516887
14.75088	514710
14.75607	512080
14.76125	513489
14.76645	513970
14.77163	529595
14.77682	604787
14.78202	751409
14.78720	1025707
14.79238	1395240
14.79758	1690755
14.80277	1774771
14.80795	1588678
14.81313	1231117
14.81833	871978
14.82352	648416
14.82870	542058
14.83390	498283
14.83908	489245
14.84427	483423
14.84947	485969
14.85465	480794
14.85983	489826
14.86503	492846
14.87022	489358
14.87540	490273
14.88060	481763
14.88578	476195
14.89097	486788
14.89617	504280
14.90135	529837
14.90653	579703
14.91173	627351
14.91692	689601
14.92210	738178
14.92730	758694
14.93248	727892
14.93767	660938
14.94287	587963
14.94805	536033
14.95323	504386
14.95843	484369
14.96362	483133
14.96880	483746
14.97398	495984
14.97918	520444
14.98437	544699
14.98955	567035
14.99475	580856
14.99993	573247
15.00512	559198
15.01032	547427
15.01550	536149
15.02068	525372
15.02588	522117
15.03107	528280
15.03625	544429
15.04145	561698
15.04663	571300
15.05182	601086
15.05702	633347
15.06220	654374
15.06738	678811
15.07258	691308
15.07777	698941
15.08295	703641
15.08815	704976
15.09333	690893
15.09852	703099
15.10372	729672
15.10890	747801
15.11408	759736
15.11927	753233
15.12447	745315
15.12965	733918
15.13483	721690
15.14003	720636
15.14522	724091
15.15040	736602
15.15560	742213
15.16078	755869
15.16597	767000
15.17117	792232
15.17635	833274
15.18153	882996
15.18673	934838
15.19192	1003010
15.19710	1055641
15.20230	1096868
15.20748	1124724
15.21267	1118224
15.21787	1099846
15.22305	1062979
15.22823	1058698
15.23343	1102836
15.23862	1179873
15.24380	1279332
15.24900	1308400
15.25418	1287629
[truncated: 2,840 more rows]
