# Supplementary material for: Metabolic Adaption of Flexor Carpi Radialis to Amplexus Behavior in Asiatic Toads (Bufo gargarizans)
Source: Int J Mol Sci. 2023 Jun 15;24(12):10174. doi: 10.3390/ijms241210174 (PMC10299559; doi:10.3390/ijms241210174)
Supplement: Supplementary file 1 [file ijms-24-10174-s001.zip › GCMS/NA6.D/AcqData-CumulativeAuditTrail.xml]

<?xml version="1.0" standalone="yes"?>
<AuditTrailDataSet xmlns="http://tempuri.org/AuditTrailDataSet.xsd">
  <AuditTrailEntry>
    <ID>0</ID>
    <ComputerName>DESKTOP-B6Q63IR</ComputerName>
    <User>system</User>
    <TimeStamp>2023-03-04T02:55:16.1492173+08:00</TimeStamp>
    <Comment>Data collection has been initiated.</Comment>
    <Approved>false</Approved>
  </AuditTrailEntry>
  <AuditTrailEntry>
    <ID>1</ID>
    <ComputerName>DESKTOP-B6Q63IR</ComputerName>
    <User>system</User>
    <TimeStamp>2023-03-04T03:29:13.0200736+08:00</TimeStamp>
    <Comment>Data has been collected and saved.</Comment>
    <Approved>false</Approved>
  </AuditTrailEntry>
</AuditTrailDataSet>
