# Supplementary material for: Metabolic Adaption of Flexor Carpi Radialis to Amplexus Behavior in Asiatic Toads (Bufo gargarizans)
Source: Int J Mol Sci. 2023 Jun 15;24(12):10174. doi: 10.3390/ijms241210174 (PMC10299559; doi:10.3390/ijms241210174)
Supplement: Supplementary file 1 [file ijms-24-10174-s001.zip › GCMS/NA6.D/checksum.xml]

<?xml version="1.0" encoding="utf-8"?>
<!--Checksum file.-->
<Checksum SchemaVersion="2" ALGO_VERSION="1">
  <MAIN HASHCODE="A4-AE-4A-BE-23-35-59-C3-41-A8-C5-52-46-D8-0C-2C-8B-02-24-72-96-52-19-FD-E5-85-CC-84-0B-79-05-E0-08-40-1A-DF-27-92-70-A6-C9-6A-25-50-6D-D7-78-FF-79-74-04-FC-10-67-FD-E2-1B-A0-9F-38-89-AB-DE-F5">
    <Folder name="AcqData">C1-93-1F-C4-9D-EB-1B-68-28-21-E8-5A-A0-16-25-DB-71-B8-2E-9F-9F-46-95-56-93-72-A2-2A-10-A9-93-92-3A-7B-35-6F-B0-1B-B8-C3-2B-94-57-3D-8C-B8-2D-90-13-30-E0-B3-DE-B7-AD-02-FE-A3-92-1A-2B-35-BD-F6</Folder>
  </MAIN>
</Checksum>
