# Supplementary material for: Metabolic Adaption of Flexor Carpi Radialis to Amplexus Behavior in Asiatic Toads (Bufo gargarizans)
Source: Int J Mol Sci. 2023 Jun 15;24(12):10174. doi: 10.3390/ijms241210174 (PMC10299559; doi:10.3390/ijms241210174)
Supplement: Supplementary file 1 [file ijms-24-10174-s001.zip › GCMS/NA6.D/tic_front.csv]

D:\MassHunter\GCMS\1\data\2023\202303\20230303\DZLM20228332\NA6.D Sat Mar 04 03:29:26 2023
Start of data points
4.89245	530711
4.89763	541955
4.90282	535544
4.90802	531672
4.91320	516164
4.91838	507797
4.92358	491310
4.92877	479119
4.93395	445128
4.93915	455373
4.94433	443215
4.94952	439399
4.95472	429921
4.95990	432717
4.96508	424131
4.97028	425865
4.97547	425530
4.98065	437804
4.98585	434445
4.99103	435681
4.99622	450858
5.00142	445124
5.00660	434304
5.01178	465097
5.01698	528142
5.02217	613887
5.02735	680124
5.03253	683041
5.03773	639565
5.04292	580407
5.04810	521584
5.05330	475143
5.05848	445581
5.06367	431327
5.06887	405034
5.07405	417838
5.07923	417413
5.08443	415646
5.08962	412440
5.09480	414381
5.10000	422245
5.10518	430305
5.11037	426521
5.11557	425900
5.12075	418059
5.12593	397705
5.13113	385349
5.13632	371369
5.14150	357718
5.14670	368279
5.15188	369108
5.15707	363316
5.16227	359972
5.16745	352084
5.17263	352811
5.17783	357653
5.18302	362484
5.18820	375595
5.19338	385541
5.19858	382410
5.20377	385776
5.20895	387523
5.21415	391033
5.21933	390000
5.22452	393063
5.22972	387571
5.23490	408020
5.24008	420719
5.24528	434201
5.25047	447365
5.25565	448308
5.26085	436620
5.26603	412856
5.27122	394023
5.27642	389220
5.28160	417779
5.28678	470632
5.29198	488417
5.29717	482918
5.30235	455115
5.30755	432005
5.31273	415431
5.31792	420602
5.32312	434412
5.32830	466055
5.33348	495689
5.33868	529646
5.34387	561888
5.34905	646416
5.35423	780181
5.35943	899566
5.36462	983090
5.36980	1085393
5.37500	1316955
5.38018	1741411
5.38537	2347828
5.39057	2818692
5.39575	2942123
5.40093	2543245
5.40613	1886822
5.41132	1377241
5.41650	1176306
5.42170	1210337
5.42688	1283807
5.43207	1269783
5.43727	1115407
5.44245	874256
5.44763	662291
5.45283	538507
5.45802	534627
5.46320	594369
5.46840	749856
5.47358	908671
5.47877	1019199
5.48397	961570
5.48915	760839
5.49433	561710
5.49953	418072
5.50472	359797
5.50990	336309
5.51508	348737
5.52028	355293
5.52547	364500
5.53065	375589
5.53585	388527
5.54103	405043
5.54622	419267
5.55142	422288
5.55660	454456
5.56178	491739
5.56698	554624
5.57217	647191
5.57735	725019
5.58255	732463
5.58773	649076
5.59292	545629
5.59812	464316
5.60330	468619
5.60848	536941
5.61368	618100
5.61887	638586
5.62405	587833
5.62925	524607
5.63443	469532
5.63962	433977
5.64482	443546
5.65000	462456
5.65518	489573
5.66038	508203
5.66557	509220
5.67075	500108
5.67593	487031
5.68113	492048
5.68632	510292
5.69150	550259
5.69670	626411
5.70188	720755
5.70707	817492
5.71227	939810
5.71745	999426
5.72263	926080
5.72783	781972
5.73302	656910
5.73820	576316
5.74340	531891
5.74858	479305
5.75377	424415
5.75897	379886
5.76415	344567
5.76933	322543
5.77453	300165
5.77972	304483
5.78490	297402
5.79010	284481
5.79528	291910
5.80047	279666
5.80567	273838
5.81085	283149
5.81603	287022
5.82123	290790
5.82642	284422
5.83160	302267
5.83678	304175
5.84198	309949
5.84717	311798
5.85235	331262
5.85755	400146
5.86273	686557
5.86792	1594061
5.87312	3680574
5.87830	6903630
5.88348	1.02488E+07
5.88868	1.244018E+07
5.89387	1.351164E+07
5.89905	1.38031E+07
5.90425	1.550334E+07
5.90943	1.793549E+07
5.91462	2.078226E+07
5.91982	2.343869E+07
5.92500	2.64918E+07
5.93018	2.974142E+07
5.93538	3.289876E+07
5.94057	3.601791E+07
5.94575	3.678409E+07
5.95095	3.797652E+07
5.95613	3.877998E+07
5.96132	4.038198E+07
5.96652	4.10071E+07
5.97170	4.104491E+07
5.97688	3.577826E+07
5.98208	1.525685E+07
5.98727	1530459
5.99245	726610
5.99763	787100
6.00283	877606
6.00802	943341
6.01320	937933
6.01840	833393
6.02358	642527
6.02877	463081
6.03397	353313
6.03915	336928
6.04433	353532
6.04953	407395
6.05472	459745
6.05990	481119
6.06510	442291
6.07028	388635
6.07547	337606
6.08067	310673
6.08585	302355
6.09103	299563
6.09623	298579
6.10142	306434
6.10660	309176
6.11180	321968
6.11698	329585
6.12217	333676
6.12737	344228
6.13255	349521
6.13773	359432
6.14293	369299
6.14812	368433
6.15330	348359
6.15848	320681
6.16368	290727
6.16887	288565
6.17405	279725
6.17925	284797
6.18443	293613
6.18962	310988
6.19482	335378
6.20000	362731
6.20518	367432
6.21038	343789
6.21557	311356
6.22075	286707
6.22595	282029
6.23113	275656
6.23632	284439
6.24152	282999
6.24670	279343
6.25188	280757
6.25708	271513
6.26227	267973
6.26745	252468
6.27265	256426
6.27783	257475
6.28302	258550
6.28822	260866
6.29340	262280
6.29858	260903
6.30378	255412
6.30897	260364
6.31415	257927
6.31933	255773
6.32453	252430
6.32972	249875
6.33490	249272
6.34010	248980
6.34528	245456
6.35047	258170
6.35567	261039
6.36085	273010
6.36603	284941
6.37123	291630
6.37642	297192
6.38160	292477
6.38680	306942
6.39198	291887
6.39717	290140
6.40237	285849
6.40755	282000
6.41273	269432
6.41793	274415
6.42312	262672
6.42830	267216
6.43350	255967
6.43868	247263
6.44387	242713
6.44907	239344
6.45425	243707
6.45943	233263
6.46462	243428
6.46982	244548
6.47500	240799
6.48018	254572
6.48538	257539
6.49057	261471
6.49575	269767
6.50095	292522
6.50613	314031
6.51132	331293
6.51652	345367
6.52170	347643
6.52688	356320
6.53208	381875
6.53727	418667
6.54245	457833
6.54765	493366
6.55283	547501
6.55802	716416
6.56322	1230008
6.56840	2422872
6.57358	4330954
6.57878	6304876
6.58397	6908280
6.58915	5685436
6.59435	3415621
6.59953	1548091
6.60472	673509
6.60992	395236
6.61510	358408
6.62028	385272
6.62548	421385
6.63067	404712
6.63585	365831
6.64103	308093
6.64623	292556
6.65142	277667
6.65660	280598
6.66180	295209
6.66698	304692
6.67217	298518
6.67737	308626
6.68255	300497
6.68773	292827
6.69293	291697
6.69812	289457
6.70330	294469
6.70850	294501
6.71368	297010
6.71887	296577
6.72407	296176
6.72925	294887
6.73443	299114
6.73963	299960
6.74482	296272
6.75000	283183
6.75520	289480
6.76038	284811
6.76557	286427
6.77077	287205
6.77595	291495
6.78113	308380
6.78633	339590
6.79152	426032
6.79670	582210
6.80188	799764
6.80708	1090690
6.81227	1567094
6.81745	2589424
6.82265	4616949
6.82783	7903133
6.83302	1.181998E+07
6.83822	1.438752E+07
6.84340	1.431569E+07
6.84858	1.103435E+07
6.85378	6343356
6.85897	2688764
6.86415	1018431
6.86935	519929
6.87453	438552
6.87972	463545
6.88492	529195
6.89010	648241
6.89528	891630
6.90048	1345038
6.90567	1801607
6.91085	2044615
6.91605	1732737
6.92123	1219823
6.92642	746088
6.93162	473519
6.93680	366161
6.94198	325172
6.94718	328073
6.95237	331777
6.95755	334274
6.96273	336857
6.96793	329907
6.97312	320735
6.97830	310975
6.98350	305393
6.98868	298700
6.99387	301894
6.99907	295339
7.00425	285556
7.00943	297594
7.01463	318206
7.01982	378650
7.02500	525022
7.03020	777130
7.03538	1086335
7.04057	1387597
7.04577	1611737
7.05095	1870678
7.05613	2462357
7.06133	4004371
7.06652	6931663
7.07170	1.090791E+07
7.07690	1.560844E+07
7.08208	1.876077E+07
7.08727	2.044672E+07
7.09247	2.054728E+07
7.09765	1.708198E+07
7.10283	8757515
7.10802	2996375
7.11322	1240702
7.11840	835030
7.12358	726666
7.12878	675043
7.13397	659567
7.13915	639724
7.14435	596418
7.14953	532744
7.15472	477094
7.15992	423751
7.16510	408238
7.17028	383604
7.17548	372532
7.18067	355784
7.18585	342345
7.19105	332049
7.19623	327065
7.20142	327312
7.20662	334614
7.21180	342914
7.21698	370755
7.22218	456430
7.22737	713882
7.23255	1433674
7.23775	3255468
7.24293	6657712
7.24812	1.152315E+07
7.25332	1.641475E+07
7.25850	1.899311E+07
7.26368	1.89036E+07
7.26887	1.553683E+07
7.27407	9494422
7.27925	4273853
7.28443	1632890
7.28963	823950
7.29482	622528
7.30000	561725
7.30520	526824
7.31038	481355
7.31557	434512
7.32077	395201
7.32595	382447
7.33113	381162
7.33633	389853
7.34152	428372
7.34670	458727
7.35190	492330
7.35708	503276
7.36227	471263
7.36747	435659
7.37265	390781
7.37783	357648
7.38303	336700
7.38822	329816
7.39340	334362
7.39860	349827
7.40378	397490
7.40897	418867
7.41417	426908
7.41935	397500
7.42453	359331
7.42972	326736
7.43492	310789
7.44010	303137
7.44528	295724
7.45048	296023
7.45567	295767
7.46085	291005
7.46605	294010
7.47123	287247
7.47642	311476
7.48162	333567
7.48680	413316
7.49198	502572
7.49718	594713
7.50237	626626
7.50755	602299
7.51275	523413
7.51793	443100
7.52312	392427
7.52832	369528
7.53350	348716
7.53868	333993
7.54388	311398
7.54907	298191
7.55425	277818
7.55945	285584
7.56463	286106
7.56982	276939
7.57502	290236
7.58020	302310
7.58538	317164
7.59058	327238
7.59577	328387
7.60095	321015
7.60613	313220
7.61133	311937
7.61652	312656
7.62170	327825
7.62690	343554
7.63208	381295
7.63727	441648
7.64247	484582
7.64765	556368
7.65283	793451
7.65803	1495224
7.66322	2898017
7.66840	4789360
7.67360	6056510
7.67878	5861369
7.68397	4253036
7.68917	2424056
7.69435	1220953
7.69953	678294
7.70473	495701
7.70992	427983
7.71510	399368
7.72030	378566
7.72548	355669
7.73067	337206
7.73587	327523
7.74105	335773
7.74623	360422
7.75142	380936
7.75662	389438
7.76180	387330
7.76698	385085
7.77218	380069
7.77737	377089
7.78255	385088
7.78775	401541
7.79293	401603
7.79812	387616
7.80332	372299
7.80850	365620
7.81368	357593
7.81888	341200
7.82407	333821
7.82925	330166
7.83445	328160
7.83963	321718
7.84482	324968
7.85002	324601
7.85520	322088
7.86038	320961
7.86558	309717
7.87077	315428
7.87595	320626
7.88115	318772
7.88633	322408
7.89152	328928
7.89672	347203
7.90190	391314
7.90708	484237
7.91227	619636
7.91747	742126
7.92265	780961
7.92783	691454
7.93303	584675
7.93822	474556
7.94340	400554
7.94860	369980
7.95378	383718
7.95897	412613
7.96417	472802
7.96935	495057
7.97453	479328
7.97973	428765
7.98492	381411
7.99010	345567
7.99530	334265
8.00048	337774
8.00567	367980
8.01087	414612
8.01605	461537
8.02123	504273
8.02643	532439
8.03162	552939
8.03680	559538
8.04200	546981
8.04718	503353
8.05237	467956
8.05757	428496
8.06275	403230
8.06793	388962
8.07312	394236
8.07832	402028
8.08350	407533
8.08868	422149
8.09388	503800
8.09907	763871
8.10425	1367589
8.10945	2264900
8.11463	3032438
8.11982	3093748
8.12502	2361844
8.13020	1421140
8.13538	783092
8.14058	501613
8.14577	389479
8.15095	361273
8.15615	334410
8.16133	315341
8.16652	305635
8.17172	299490
8.17690	298365
8.18208	296565
8.18728	312059
8.19247	333082
8.19765	347791
8.20285	357633
8.20803	346871
8.21322	335353
8.21842	319125
8.22360	310973
8.22878	307118
8.23397	310137
8.23917	324584
8.24435	325298
8.24953	321638
8.25473	313730
8.25992	309632
8.26510	306863
8.27030	307154
8.27548	316744
8.28067	367490
8.28587	529307
8.29105	1010247
8.29623	2161981
8.30143	4021244
8.30662	5839974
8.31180	6820508
8.31700	6031967
8.32218	4072176
8.32737	2149785
8.33257	1025987
8.33775	549558
8.34293	388317
8.34813	348717
8.35332	333684
8.35850	334816
8.36370	371898
8.36888	489469
8.37407	739974
8.37927	1101898
8.38445	1429653
8.38963	1528325
8.39482	1288815
8.40002	924800
8.40520	603096
8.41038	435660
8.41558	361309
8.42077	334293
8.42595	334130
8.43115	345182
8.43633	352323
8.44152	341074
8.44672	343376
8.45190	333804
8.45708	327409
8.46228	314871
8.46747	318234
8.47265	308909
8.47785	306412
8.48303	301282
8.48822	294789
8.49342	296534
8.49860	294600
8.50378	299679
8.50898	298566
8.51417	298679
8.51935	304863
8.52455	310743
8.52973	302556
8.53492	312767
8.54012	312476
8.54530	310602
8.55048	330566
8.55567	346833
8.56087	371929
8.56605	388241
8.57123	396225
8.57643	393494
8.58162	385464
8.58680	366396
8.59200	369610
8.59718	355756
8.60237	357737
8.60757	357836
8.61275	358189
8.61793	355029
8.62313	357269
8.62832	359052
8.63350	357170
8.63870	366326
8.64388	383745
8.64907	403714
8.65427	425395
8.65945	472300
8.66463	703649
8.66983	1490717
8.67502	3562498
8.68020	7167049
8.68540	1.186626E+07
8.69058	1.680741E+07
8.69577	1.962433E+07
8.70097	2.166442E+07
8.70615	2.243921E+07
8.71133	2.068152E+07
8.71652	1.393957E+07
8.72172	5706386
8.72690	2365057
8.73208	1471707
8.73728	1141761
8.74247	989096
8.74765	918277
8.75285	911372
8.75803	894458
8.76322	847683
8.76842	770103
8.77360	645770
8.77878	556153
8.78398	496176
8.78917	470719
8.79435	454829
8.79955	438457
8.80473	426290
8.80992	418610
8.81512	413285
8.82030	413958
8.82548	408807
8.83068	409664
8.83587	408070
8.84105	405271
8.84625	399374
8.85143	396171
8.85662	391275
8.86182	399615
8.86700	406658
8.87218	433166
8.87737	450792
8.88257	455193
8.88775	458572
8.89293	450212
8.89813	433240
8.90332	425908
8.90850	423545
8.91370	427588
8.91888	428755
8.92407	421095
8.92927	432095
8.93445	436315
8.93963	443098
8.94483	466057
8.95002	533920
8.95520	655540
8.96040	822380
8.96558	964737
8.97077	980091
8.97597	900092
8.98115	756794
8.98633	619910
8.99153	530059
8.99672	496545
9.00190	481567
9.00710	482928
9.01228	489333
9.01747	495492
9.02267	496369
9.02785	481385
9.03303	482277
9.03822	468263
9.04342	459316
9.04860	464955
9.05378	467551
9.05898	475961
9.06417	482218
9.06935	492487
9.07455	515191
9.07973	533544
9.08492	546144
9.09012	543872
9.09530	524909
9.10048	499659
9.10568	486996
9.11087	474969
9.11605	474931
9.12125	488847
9.12643	491697
9.13162	496714
9.13682	485301
9.14200	482323
9.14718	480351
9.15238	479967
9.15757	503259
9.16275	574983
9.16795	649701
9.17313	721370
9.17832	710320
9.18352	660395
9.18870	573162
9.19388	514195
9.19907	485078
9.20427	467320
9.20945	452458
9.21463	443118
9.21983	441293
9.22502	478037
9.23020	704438
9.23540	1444694
9.24058	3031294
9.24577	5331418
9.25097	7846034
9.25615	1.042353E+07
9.26133	1.295357E+07
9.26653	1.510561E+07
9.27172	1.694944E+07
9.27690	1.848973E+07
9.28210	1.996827E+07
9.28728	2.114111E+07
9.29247	2.171963E+07
9.29767	1.985127E+07
9.30285	9167968
9.30803	5465606
9.31323	4274722
9.31842	3505652
9.32360	2832804
9.32880	2294333
9.33398	1841249
9.33917	1514925
9.34437	1512957
9.34955	2412466
9.35473	5337914
9.35992	1.089757E+07
9.36512	1.682277E+07
9.37030	2.130246E+07
9.37548	2.453398E+07
9.38068	2.664076E+07
9.38587	2.847812E+07
9.39105	2.953791E+07
9.39625	3.022508E+07
9.40143	3.054556E+07
9.40662	3.085392E+07
9.41182	3.112723E+07
9.41700	3.121623E+07
9.42218	3.033797E+07
9.42738	2.813883E+07
9.43257	2.030754E+07
9.43775	1.002521E+07
9.44295	4280474
9.44813	2331088
9.45332	1582715
9.45852	1210505
9.46370	1023896
9.46888	906753
9.47408	842134
9.47927	784133
9.48445	738694
9.48965	703711
9.49483	671881
9.50002	645869
9.50522	627780
9.51040	616865
9.51558	603753
9.52077	582865
9.52597	575701
9.53115	565649
9.53633	558495
9.54153	552471
9.54672	540475
9.55190	539081
9.55710	530325
9.56228	521547
9.56747	518372
9.57267	505990
9.57785	504903
9.58303	490642
9.58823	484724
9.59342	484986
9.59860	487335
9.60380	484803
9.60898	479762
9.61417	464872
9.61937	464564
9.62455	457426
9.62973	463279
9.63493	487741
9.64012	579967
9.64530	748306
9.65050	986309
9.65568	1228634
9.66087	1241270
9.66607	1067033
9.67125	821090
9.67643	608904
9.68162	490492
9.68682	445274
9.69200	429090
9.69718	417045
9.70238	428771
9.70757	429490
9.71275	432135
9.71795	434922
9.72313	431285
9.72832	444130
9.73352	478680
9.73870	535048
9.74388	601810
9.74908	641927
9.75427	699238
9.75945	795533
9.76465	962221
9.76983	1145757
9.77502	1208901
9.78022	1109668
9.78540	860910
9.79058	649874
9.79578	522132
9.80097	452467
9.80615	428378
9.81135	423912
9.81653	424699
9.82172	426507
9.82690	469618
9.83210	602475
9.83728	923351
9.84247	1494394
9.84767	2222551
9.85285	2665504
9.85803	2557399
9.86323	2042510
9.86842	1302949
9.87360	778158
9.87880	503074
9.88398	403886
9.88917	374134
9.89437	362118
9.89955	361983
9.90473	360843
9.90993	362263
9.91512	367464
9.92030	376503
9.92550	373265
9.93068	373026
9.93587	374850
9.94107	381470
9.94625	380784
9.95143	384901
9.95663	379637
9.96182	382163
9.96700	384681
9.97220	382059
9.97738	380384
9.98257	376150
9.98777	371005
9.99295	366747
9.99813	355984
10.00332	349405
10.00852	358734
10.01370	366520
10.01888	402469
10.02408	547139
10.02927	947365
10.03445	1883944
10.03965	3414110
10.04483	5050037
10.05002	5977137
10.05522	5385123
10.06040	3887967
10.06558	2260509
10.07078	1169064
10.07597	708911
10.08115	536285
10.08635	479173
10.09153	465945
10.09672	442837
10.10192	435691
10.10710	419777
10.11228	413783
10.11748	400341
10.12267	389559
10.12785	390851
10.13305	390332
10.13823	398637
10.14342	419799
10.14862	425541
10.15380	420224
10.15898	400792
10.16417	382820
10.16937	376523
10.17455	376895
10.17973	377410
10.18493	385523
10.19012	387918
10.19530	379993
10.20050	375752
10.20568	365342
10.21087	368621
10.21607	364642
10.22125	354955
10.22643	352634
10.23163	361787
10.23682	376399
10.24200	379721
10.24720	377354
10.25238	369316
10.25757	352754
10.26277	345939
10.26795	345315
10.27313	350789
10.27833	390679
10.28352	475400
10.28870	780197
10.29390	1744203
10.29908	4058442
10.30427	7728826
10.30947	1.23722E+07
10.31465	1.704539E+07
10.31983	2.01929E+07
10.32502	2.240156E+07
10.33022	2.334328E+07
10.33540	2.201631E+07
10.34058	1.642039E+07
10.34578	7736959
10.35097	3211856
10.35615	1812427
10.36135	1366201
10.36653	1151323
10.37172	1027986
10.37692	936883
10.38210	880443
10.38728	871219
10.39248	829311
10.39767	797757
10.40285	759662
10.40805	714643
10.41323	685073
10.41842	640587
10.42362	589204
10.42880	549444
10.43398	521724
10.43918	495941
10.44437	466530
10.44955	446709
10.45475	435764
10.45993	424082
10.46512	419911
10.47030	424720
10.47550	440965
10.48068	469274
10.48587	489529
10.49107	493833
10.49625	464362
10.50143	440379
10.50663	421096
10.51182	424504
10.51700	435041
10.52220	437656
10.52738	424767
10.53257	417141
10.53777	395449
10.54295	383308
10.54813	368228
10.55333	356458
10.55852	348900
10.56370	340399
10.56890	333038
10.57408	331973
10.57927	320922
10.58447	325151
10.58965	326606
10.59483	324106
10.60003	317182
10.60522	327384
10.61040	346656
10.61560	412630
10.62078	515096
10.62597	657190
10.63115	774104
10.63635	770832
10.64153	645733
10.64672	500589
10.65192	406470
10.65710	371554
10.66228	353370
10.66748	338867
10.67267	331963
10.67785	336339
10.68305	369577
10.68823	497816
10.69342	817166
10.69862	1522855
10.70380	2574822
10.70898	3595934
10.71418	4023512
10.71937	3566472
10.72455	2419303
10.72975	1321570
10.73493	704332
10.74012	444934
10.74532	362984
10.75050	363823
10.75568	393453
10.76088	449556
10.76607	517682
10.77125	578139
10.77645	658557
10.78163	783419
10.78682	931080
10.79200	1047574
10.79720	1043392
10.80238	913423
10.80757	718423
10.81277	548384
10.81795	440646
10.82313	396988
10.82833	378514
10.83352	370331
10.83870	348942
10.84390	340366
10.84908	333977
10.85427	328267
10.85947	321182
10.86465	318742
10.86983	313114
10.87503	313458
10.88022	315187
10.88540	312722
10.89060	313487
10.89578	308514
10.90097	302027
10.90617	302631
10.91135	297723
10.91653	302518
10.92173	294245
10.92692	298278
10.93210	293900
10.93730	294864
10.94248	296817
10.94767	299638
10.95285	294206
10.95805	301783
10.96323	300019
10.96842	294635
10.97362	304349
10.97880	303596
10.98398	297031
10.98918	304673
10.99437	302200
10.99955	302379
11.00475	304595
11.00993	302953
11.01512	302047
11.02032	301534
11.02550	296938
11.03068	297671
11.03588	299634
11.04107	298308
11.04625	308554
11.05145	308909
11.05663	300038
11.06182	294886
11.06702	293271
11.07220	292028
11.07738	297385
11.08258	327869
11.08777	436130
11.09295	719116
11.09815	1305115
11.10333	2219281
11.10852	3067732
11.11370	3311496
11.11890	2768487
11.12408	1846683
11.12927	1063762
11.13447	614103
11.13965	422443
11.14483	378022
11.15003	388792
11.15522	405438
11.16040	429800
11.16560	421799
11.17078	397481
11.17597	359804
11.18117	337563
11.18635	332531
11.19153	318651
11.19673	321969
11.20192	315722
11.20710	315425
11.21230	312296
11.21748	311257
11.22267	301229
11.22787	299554
11.23305	297883
11.23823	302545
11.24343	301026
11.24862	293003
11.25380	292768
11.25900	293879
11.26418	290433
11.26937	287100
11.27455	282048
11.27975	293691
11.28493	300523
11.29012	323369
11.29532	335671
11.30050	340532
11.30568	335636
11.31088	321667
11.31607	308795
11.32125	299121
11.32645	293217
11.33163	285639
11.33682	290165
11.34202	287454
11.34720	278083
11.35238	283123
11.35758	281767
11.36277	280894
11.36795	284760
11.37315	275601
11.37833	276553
11.38352	274290
11.38872	271324
11.39390	268932
11.39908	270628
11.40428	266278
11.40947	267318
11.41465	267534
11.41985	262215
11.42503	258008
11.43022	254990
11.43540	253532
11.44060	262922
11.44578	270012
11.45097	273374
11.45617	281717
11.46135	291621
11.46653	299096
11.47173	300066
11.47692	296398
11.48210	286988
11.48730	289388
11.49248	286242
11.49767	283933
11.50287	277829
11.50805	274301
11.51323	268141
11.51843	265210
11.52362	260885
11.52880	270564
11.53400	278919
11.53918	279453
11.54437	287832
11.54957	288122
11.55475	283020
11.55993	277690
11.56513	268721
11.57032	263679
11.57550	254748
11.58070	259665
11.58588	255066
11.59107	262962
11.59625	266787
11.60145	277172
11.60663	280662
11.61182	272306
11.61702	271392
11.62220	262469
11.62738	257945
11.63258	252882
11.63777	247758
11.64295	248924
11.64815	248198
11.65333	247288
11.65852	252338
11.66372	256316
11.66890	259429
11.67408	255188
11.67928	251665
11.68447	253923
11.68965	250244
11.69485	250495
11.70003	255278
11.70522	249759
11.71042	257909
11.71560	255159
11.72078	252945
11.72598	258705
11.73117	252324
11.73635	251567
11.74155	257696
11.74673	265342
11.75192	282985
11.75710	302327
11.76230	348957
11.76748	408227
11.77267	442726
11.77787	443394
11.78305	401868
11.78823	345649
11.79343	300582
11.79862	270803
11.80380	260554
11.80900	246678
11.81418	253761
11.81937	252244
11.82457	259740
11.82975	263471
11.83493	266131
11.84013	270088
11.84532	284262
11.85050	327043
11.85570	434747
11.86088	652089
11.86607	944714
11.87127	1216069
11.87645	1304726
11.88163	1143740
11.88683	871558
11.89202	596813
11.89720	421775
11.90240	327393
11.90758	292102
11.91277	272348
11.91795	281408
11.92315	295455
11.92833	313442
11.93352	323831
11.93872	335002
11.94390	338317
11.94908	330186
11.95428	330284
11.95947	315807
11.96465	299945
11.96985	283535
11.97503	269322
11.98022	263351
11.98542	256130
11.99060	256315
11.99578	260090
12.00098	259682
12.00617	261338
12.01135	257409
12.01655	249320
12.02173	248972
12.02692	250420
12.03212	250423
12.03730	254029
12.04248	254400
12.04768	258695
12.05287	258217
12.05805	258338
12.06325	265846
12.06843	266559
12.07362	268924
12.07880	267699
12.08400	267395
12.08918	258870
12.09437	261459
12.09957	259543
12.10475	258881
12.10993	266789
12.11513	287135
12.12032	358347
12.12550	505308
12.13070	730213
12.13588	951031
12.14107	1062915
12.14627	987140
12.15145	775748
12.15663	576348
12.16183	413178
12.16702	337629
12.17220	316051
12.17740	316297
12.18258	327322
12.18777	337352
12.19297	332949
12.19815	326493
12.20333	317708
12.20853	299356
12.21372	294726
12.21890	289263
12.22410	274224
12.22928	279822
12.23447	274864
12.23965	277811
12.24485	278784
12.25003	276925
12.25522	273924
12.26042	271122
12.26560	272727
12.27078	272951
12.27598	288743
12.28117	340279
12.28635	498318
12.29155	910227
12.29673	1737980
12.30192	2935287
12.30712	4041469
12.31230	4569490
12.31748	4081197
12.32268	2911479
12.32787	1758070
12.33305	994532
12.33825	661843
12.34343	541021
12.34862	481279
12.35382	435122
12.35900	387825
12.36418	345968
12.36938	311370
12.37457	298342
12.37975	290248
12.38495	283429
12.39013	279746
12.39532	273920
12.40050	274908
12.40570	277177
12.41088	275088
12.41607	266588
12.42127	266535
12.42645	269486
12.43163	278428
12.43683	295160
12.44202	330518
12.44720	370557
12.45240	395391
12.45758	410060
12.46277	419963
12.46797	415098
12.47315	428412
12.47833	448610
12.48353	472798
12.48872	469986
12.49390	438290
12.49910	384337
12.50428	339688
12.50947	305452
12.51467	299846
12.51985	328379
12.52503	400477
12.53023	519352
12.53542	653405
12.54060	746040
12.54580	731150
12.55098	640317
12.55617	518734
12.56135	417886
12.56655	344315
12.57173	303830
12.57692	286953
12.58212	283218
12.58730	277249
12.59248	275298
12.59768	267783
12.60287	273266
12.60805	271355
12.61325	268519
12.61843	279130
12.62362	289792
12.62882	302037
12.63400	314072
12.63918	311649
12.64438	301100
12.64957	302598
12.65475	293764
12.65995	293654
12.66513	294372
12.67032	286378
12.67552	274061
12.68070	271701
12.68588	275128
12.69108	284363
12.69627	289939
12.70145	302836
12.70665	322686
12.71183	341213
12.71702	393676
12.72220	518164
12.72740	795387
12.73258	1234379
12.73777	1744489
12.74297	2000416
12.74815	1830167
12.75333	1321576
12.75853	822550
12.76372	513206
12.76890	365330
12.77410	305636
12.77928	290741
12.78447	283086
12.78967	285212
12.79485	275283
12.80003	279392
12.80523	278828
12.81042	277303
12.81560	278112
12.82080	279604
12.82598	276913
12.83117	277744
12.83637	277973
12.84155	275131
12.84673	271635
12.85193	269538
12.85712	266021
12.86230	272398
12.86750	296548
12.87268	355608
12.87787	468620
12.88305	627395
12.88825	746642
12.89343	773511
12.89862	678522
12.90382	580506
12.90900	503520
12.91418	445031
12.91938	423142
12.92457	415461
12.92975	415923
12.93495	427004
12.94013	428058
12.94532	427584
12.95052	404746
12.95570	375078
12.96088	354356
12.96608	339779
12.97127	332187
12.97645	335088
12.98165	341764
12.98683	387611
12.99202	456284
12.99722	549315
13.00240	667368
13.00758	754974
13.01278	763577
13.01797	752243
13.02315	697044
13.02835	652464
13.03353	595136
13.03872	545870
13.04390	509182
13.04910	475464
13.05428	460784
13.05947	466637
13.06467	464906
13.06985	479409
13.07503	496124
13.08023	513907
13.08542	531057
13.09060	545664
13.09580	527028
13.10098	496323
13.10617	458073
13.11137	444236
13.11655	432093
13.12173	432128
13.12693	433002
13.13212	443098
13.13730	457628
13.14250	469872
13.14768	480244
13.15287	488138
13.15807	501458
13.16325	509366
13.16843	526119
13.17363	531729
13.17882	549685
13.18400	565064
13.18918	578114
13.19438	629533
13.19957	736086
13.20475	980765
13.20995	1505267
13.21513	2284652
13.22032	3102394
13.22552	3592610
13.23070	3438567
13.23588	2829977
13.24108	2181468
13.24627	1639407
13.25145	1268092
13.25665	1024838
13.26183	899007
13.26702	875522
13.27222	871545
13.27740	871713
13.28258	871594
13.28778	849773
13.29297	849666
13.29815	859935
13.30335	870974
13.30853	909496
13.31372	953196
13.31892	974598
13.32410	1016285
13.32928	1035372
13.33448	1071908
13.33967	1094886
13.34485	1122158
13.35003	1152945
13.35523	1197830
13.36042	1293797
13.36560	1601977
13.37080	2454543
13.37598	4297756
13.38117	7437173
13.38637	1.19238E+07
13.39155	1.745942E+07
13.39673	2.116714E+07
13.40193	2.462524E+07
13.40712	2.750577E+07
13.41230	3.052429E+07
13.41750	3.193955E+07
13.42268	3.064741E+07
13.42787	2.49667E+07
13.43307	1.730804E+07
13.43825	1.022264E+07
13.44343	5963614
13.44863	3691150
13.45382	2824957
13.45900	2516597
13.46420	2387867
13.46938	2345321
13.47457	2315041
13.47977	2286058
13.48495	2258830
13.49013	2235522
13.49533	2240463
13.50052	2232915
13.50570	2315946
13.51088	2364244
13.51608	2412088
13.52127	2515309
13.52645	2627198
13.53165	2698641
13.53683	2733971
13.54202	2685904
13.54722	2644424
13.55240	2672498
13.55758	2739350
13.56278	2749217
13.56797	2812209
13.57315	2810174
13.57835	2762083
13.58353	2783013
13.58872	2829652
13.59392	2793686
13.59910	2806235
13.60428	2788305
13.60948	2764206
13.61467	2804201
13.61985	2846584
13.62505	2883427
13.63023	2948973
13.63542	2971492
13.64062	3026162
13.64580	3063516
13.65098	3093206
13.65618	3105173
13.66137	3104228
13.66655	3118977
13.67175	3105978
13.67693	3158639
13.68212	3198564
13.68730	3154128
13.69250	3199755
13.69768	3211683
13.70287	3323619
13.70807	3445064
13.71325	3806613
13.71843	4687857
13.72363	6572443
13.72882	9856220
13.73400	1.454115E+07
13.73920	1.955183E+07
13.74438	2.391905E+07
13.74957	2.758662E+07
13.75477	3.023301E+07
13.75995	3.132733E+07
13.76513	2.938592E+07
13.77033	2.250007E+07
13.77552	1.26191E+07
13.78070	5823134
13.78590	3614649
13.79108	3159783
13.79627	3091442
13.80147	3067151
13.80665	3058335
13.81183	3066636
13.81703	3053488
13.82222	2999109
13.82740	2972693
13.83258	3001392
13.83778	2984461
13.84297	2968625
13.84815	2937107
13.85335	2943968
13.85853	2933788
13.86372	2935442
13.86892	2906031
13.87410	2920357
13.87928	2872091
13.88448	2902757
13.88967	2865539
13.89485	2817047
13.90005	2808428
13.90523	2806718
13.91042	2784886
13.91562	2751017
13.92080	2777646
13.92598	2732343
13.93118	2706724
13.93637	2723904
13.94155	2713675
13.94675	2688941
13.95193	2670744
13.95712	2675912
13.96232	2629708
13.96750	2647256
13.97268	2635353
13.97788	2595920
13.98307	2598685
13.98825	2586337
13.99343	2547946
13.99863	2591784
14.00382	2574097
14.00900	2594089
14.01420	2608885
14.01938	2617065
14.02457	2635990
14.02977	2631521
14.03495	2709731
14.04013	2792748
14.04533	2923872
14.05052	3299654
14.05570	4039802
14.06090	5447382
14.06608	7730013
14.07127	1.026986E+07
14.07647	1.258004E+07
14.08165	1.293468E+07
14.08683	1.125941E+07
14.09203	8627525
14.09722	6095195
14.10240	4402455
14.10760	3521366
14.11278	3082356
14.11797	2823913
14.12317	2709539
14.12835	2697383
14.13353	2691511
14.13873	2645107
14.14392	2547501
14.14910	2439226
14.15428	2322469
14.15948	2187956
14.16467	2106149
14.16985	2034519
14.17505	1957483
14.18023	1899806
14.18542	1862869
14.19062	1834714
14.19580	1798684
14.20098	1769781
14.20618	1741884
14.21137	1718906
14.21655	1684722
14.22175	1648580
14.22693	1605939
14.23212	1566770
14.23732	1527288
14.24250	1499419
14.24768	1478793
14.25288	1444111
14.25807	1400555
14.26325	1386497
14.26845	1349298
14.27363	1361352
14.27882	1360979
14.28402	1355771
14.28920	1339555
14.29438	1306105
14.29958	1260644
14.30477	1242224
14.30995	1216198
14.31513	1200661
14.32033	1200630
14.32552	1191050
14.33070	1171749
14.33590	1143912
14.34108	1096932
14.34627	1073300
14.35147	1057512
14.35665	1045204
14.36183	1046497
14.36703	1021130
14.37222	1015689
14.37740	1004114
14.38260	987607
14.38778	985837
14.39297	972733
14.39817	949778
14.40335	927670
14.40853	914650
14.41373	900508
14.41892	900547
14.42410	933587
14.42930	980822
14.43448	1021021
14.43967	1069701
14.44487	1087040
14.45005	1065241
14.45523	1030011
14.46043	983866
14.46562	947320
14.47080	932236
14.47598	917059
14.48118	920448
14.48637	926567
14.49155	930917
14.49675	944399
14.50193	995336
14.50712	1044820
14.51232	1140573
14.51750	1284266
14.52268	1430643
14.52788	1520620
14.53307	1543063
14.53825	1442829
14.54345	1286293
14.54863	1145055
14.55382	1075780
14.55902	1046344
14.56420	1042831
14.56938	1046108
14.57458	1049632
14.57977	1058060
14.58495	1064776
14.59015	1058300
14.59533	1052263
14.60052	1046244
14.60572	1071445
14.61090	1145193
14.61608	1341191
14.62128	1899508
14.62647	3211928
14.63165	5633393
14.63683	8833627
14.64203	1.193009E+07
14.64722	1.357765E+07
14.65240	1.283403E+07
14.65760	9701688
14.66278	5643316
14.66797	2574364
14.67317	1279677
14.67835	859396
14.68353	723112
14.68873	666694
14.69392	633897
14.69910	614625
14.70430	600601
14.70948	594096
14.71467	579150
14.71987	564983
14.72505	551570
14.73023	532674
14.73543	524153
14.74062	524249
14.74580	513864
14.75100	517046
14.75618	516426
14.76137	513648
14.76657	511045
14.77175	528958
14.77693	595977
14.78213	733194
14.78732	967718
14.79250	1259997
14.79768	1553032
14.80288	1614374
14.80807	1429769
14.81325	1132796
14.81845	824781
14.82363	623932
14.82882	528769
14.83402	500594
14.83920	487887
14.84438	493256
14.84958	489467
14.85477	488071
14.85995	491802
14.86515	498034
14.87033	494109
14.87552	500010
14.88072	490483
14.88590	489957
14.89108	490166
14.89628	506567
14.90147	545366
14.90665	609998
14.91185	734501
14.91703	907463
14.92222	1063616
14.92742	1156307
14.93260	1097113
14.93778	949544
14.94298	779783
14.94817	652472
14.95335	573646
14.95853	535866
14.96373	514736
14.96892	504887
14.97410	511335
14.97930	506965
14.98448	528230
14.98967	545769
14.99487	554331
15.00005	543911
15.00523	530280
15.01043	519088
15.01562	507374
15.02080	500468
15.02600	497938
15.03118	508368
15.03637	517324
15.04157	520440
15.04675	526882
15.05193	542980
15.05713	555979
15.06232	562315
15.06750	573144
15.07270	584501
15.07788	589808
15.08307	599831
15.08827	599255
15.09345	620765
15.09863	633182
15.10383	654649
15.10902	670287
15.11420	694572
15.11938	705643
15.12458	688389
15.12977	680117
15.13495	668732
15.14015	670163
15.14533	678478
15.15052	678130
15.15572	682816
15.16090	698006
15.16608	708010
15.17128	727486
15.17647	748254
15.18165	775908
15.18685	812028
15.19203	842196
15.19722	870083
15.20242	901075
15.20760	910417
15.21278	901778
15.21798	910151
15.22317	900970
15.22835	915239
15.23355	950545
15.23873	1024820
15.24392	1075212
15.24912	1077399
15.25430	1024375
[truncated: 2,841 more rows]
