# Supplementary material for: Metabolic Adaption of Flexor Carpi Radialis to Amplexus Behavior in Asiatic Toads (Bufo gargarizans)
Source: Int J Mol Sci. 2023 Jun 15;24(12):10174. doi: 10.3390/ijms241210174 (PMC10299559; doi:10.3390/ijms241210174)
Supplement: Supplementary file 1 [file ijms-24-10174-s001.zip › GCMS/NA7.D/AcqData/sequence.xml]

<SequenceTableDataSet SchemaVersion="1.0" SequenceComment="" SequenceOperator="huqiang" SequenceSeqPathFileName="D:\MassHunter\GCMS\1\data\installation\" SequencePreSeqAcqCommand="" SequencePostSeqAcqCommand="" SequencePreSeqDACommand="" SequencePostSeqDACommand="" SequenceReProcessing="False" SequenceInjectBarCodeMismatch="DoNotAnalyzeBarcode" SequenceOverwriteExistingData="False" SequenceDecoupleDataAnalysis="False" SequenceDelayECMUpload="False" SequenceModifiedTimeStamp="" SequenceFileECMPath="" SequenceRecurringKeyword="" SequenceRecurringInterval="0" SequenceRecurringType="0" SequenceRecurringKeywordString="">
  <Sequence>
    <SequenceID>0</SequenceID>
    <SampleID>0</SampleID>
    <AcqMethodFileName>20221113-30min</AcqMethodFileName>
    <AcqMethodPathName>D:\MassHunter\GCMS\1\methods\</AcqMethodPathName>
    <Comment />
    <Completed>false</Completed>
    <DAMethodFileName />
    <DAMethodPathName />
    <DAReportPathFileName />
    <DataFileName>NA7</DataFileName>
    <DataPathName>D:\MassHunter\GCMS\1\data\2023\202303\20230303\DZLM20228332\</DataPathName>
    <Dilution>1</Dilution>
    <DualInjector>false</DualInjector>
    <DualInjectorExpectedBarcode />
    <DualInjectorVial>14</DualInjectorVial>
    <DualInjectorVolume>0</DualInjectorVolume>
    <EquilibrationTime>0</EquilibrationTime>
    <ExpectedBarcode />
    <InjectionsPerPosition>1</InjectionsPerPosition>
    <InjectorVolume>1</InjectorVolume>
    <InstrumentName>8890-5977B</InstrumentName>
    <InstrumentType>SingleQuadrupole</InstrumentType>
    <Keyword />
    <KeywordString />
    <LevelName />
    <MatrixSpikeGroup />
    <Locked>false</Locked>
    <PlateCode />
    <PlatePosition>2</PlatePosition>
    <RackCode />
    <SampleGroup />
    <SampleInformation />
    <SampleName>NA7</SampleName>
    <SamplePosition>dummy</SamplePosition>
    <SamplePrepFileName />
    <SamplePrepPathName />
    <SampleType>Sample</SampleType>
    <TrayName />
    <UpdateResponseFactor>None</UpdateResponseFactor>
    <UpdateRetentionTime>None</UpdateRetentionTime>
    <UpdateQualifierRatios>None</UpdateQualifierRatios>
    <UpdateMassAssignments>None</UpdateMassAssignments>
    <UserDefined />
    <UserDefined1 />
    <UserDefined2 />
    <UserDefined3 />
    <UserDefined4 />
    <UserDefined5 />
    <UserDefined6 />
    <UserDefined7 />
    <UserDefined8 />
    <UserDefined9 />
    <Vial>14</Vial>
    <TuneFile />
  </Sequence>
</SequenceTableDataSet>
