# Supplementary material for: Metabolic Adaption of Flexor Carpi Radialis to Amplexus Behavior in Asiatic Toads (Bufo gargarizans)
Source: Int J Mol Sci. 2023 Jun 15;24(12):10174. doi: 10.3390/ijms241210174 (PMC10299559; doi:10.3390/ijms241210174)
Supplement: Supplementary file 1 [file ijms-24-10174-s001.zip › GCMS/NA7.D/checksum.xml]

<?xml version="1.0" encoding="utf-8"?>
<!--Checksum file.-->
<Checksum SchemaVersion="2" ALGO_VERSION="1">
  <MAIN HASHCODE="C4-A8-E4-E9-76-E2-AB-40-3F-D2-72-94-2D-8E-FF-76-2A-C4-6A-79-43-60-4B-0F-52-2A-CB-E9-0F-26-7A-87-09-D8-E2-94-AB-E7-BE-D5-5D-BC-F6-AD-1E-F7-E0-49-0E-7A-13-17-9C-C0-77-5A-38-F2-81-85-2C-3C-07-3A">
    <Folder name="AcqData">1A-88-1D-6B-9E-2F-D5-78-D7-4A-51-8B-BF-F3-80-F2-1A-C4-7B-7C-7E-65-25-7B-8A-0C-C5-31-3E-98-05-99-A8-02-8F-63-95-3E-7F-43-8B-20-77-B6-F5-14-1E-F4-B4-FC-13-6F-18-21-D5-AD-BC-23-6D-43-72-13-75-1D</Folder>
  </MAIN>
</Checksum>
