# Supplementary material for: Metabolic Adaption of Flexor Carpi Radialis to Amplexus Behavior in Asiatic Toads (Bufo gargarizans)
Source: Int J Mol Sci. 2023 Jun 15;24(12):10174. doi: 10.3390/ijms241210174 (PMC10299559; doi:10.3390/ijms241210174)
Supplement: Supplementary file 1 [file ijms-24-10174-s001.zip › GCMS/NA7.D/runstart.txt]

 Critical RunStart CP Variables
 
CP Variable  = Value

  Front Injector Available(_turretfrontavail) = 1
   Rear Injector Available(_turretrearavail) = 0
   Dual Injector Available(_turretdualavail) = 0
 
 Injection Source(_injsource) = 1  1,2,3,4,5,6,7,8=ALS,Man,Valve,Ext.,PAL,HS,MiniTD,OP
         _injloc (_injloc) = 1
       MSD Sample(_msinlet) = 1  1,2=sample1=Front,sample2=Rear
 
  _ptavail :  1  _dopretreat :  0  _pretreatpath$ :  D:\MassHunter\GCMS\1\PreTreat\  
              _pretreatfile$ :    _pretreatmeth$ :  
 
  _Overlapped _overlap  _ALSNEXT, _ALSNEXT2, _Lastlap  0 0 15 15 0

_overlapped: Is method currently overlapping?  0
_overlap:    Is hw capable of overlapping?     0
_alsnext:              Next vial front inlet?  15
_lastlap:   Indicator for last entry in SLT   0
 
 _seqcheckbar:  2  Disable Barcode for this sequence
 _seqcheckbarnext:  2
  Expected BCs   :    2: 
 
  Next Expected BCs   :    2: 
 
 Previous _barcode$   :  
 Previous _checkbar   :  2
 Previous _barmismatch:  0
 
_maxvial[]  1=150  2=0  3=0  

Front Sample
 
     Alsbottle (_alsbottle) = 14
      Methfile (_methfile$) = 20221113-30min.M
      Datafile(,_datafile$) = NA7.D
   Sample Name (_dataname$) = NA7
  Exp. Barcode(_expbarcode$)= 
 Miscellaneous (_miscinfo$) = 
 Vol. Override    (_injvol) = 0
 Method Volume   (_methvol) = 1
 SyringeVolume    (_syrvol) = 10
 SyringeVolLow (_syrvollow) = 0
    Multiplier  (_multiplr) = 1
    Sample Amt   (_sampamt) = 0
 
 
Rear Sample
 
     Alsbottle(_alsbottle2) = 0
      Datafile(_datafile2$) = NA7.D
   Sample Name(_dataname2$) = NA7
  Exp. Barcode(_expbarcode2$) = 
 Miscellaneous(_miscinfo2$) = 
 Vol. Override(_injvol2) = 0
 Method Volume(_methvol2) = 0
 SyringeVolume(_syrvol2) = 0
 SyringeVolLow(_syrvollow2) = 0
    Multiplier(_multiplr2) = 1
    Sample Amt(_sampamt2) = 0

Sat Mar 04 03:29:37 2023
