# Supplementary material for: Metabolic Adaption of Flexor Carpi Radialis to Amplexus Behavior in Asiatic Toads (Bufo gargarizans)
Source: Int J Mol Sci. 2023 Jun 15;24(12):10174. doi: 10.3390/ijms241210174 (PMC10299559; doi:10.3390/ijms241210174)
Supplement: Supplementary file 1 [file ijms-24-10174-s001.zip › GCMS/NA7.D/tic_front.csv]

D:\MassHunter\GCMS\1\data\2023\202303\20230303\DZLM20228332\NA7.D Sat Mar 04 04:03:48 2023
Start of data points
4.89232	545926
4.89750	534624
4.90268	528706
4.90788	516881
4.91307	507547
4.91825	482734
4.92343	474824
4.92863	467534
4.93382	452964
4.93900	447410
4.94420	437390
4.94938	428490
4.95457	427726
4.95977	412751
4.96495	424058
4.97013	428268
4.97533	439829
4.98052	445681
4.98570	466804
4.99090	466336
4.99608	448144
5.00127	460895
5.00647	471462
5.01165	524881
5.01683	613553
5.02203	705666
5.02722	716633
5.03240	689757
5.03760	599237
5.04278	547505
5.04797	494885
5.05317	440217
5.05835	434728
5.06353	402466
5.06873	398527
5.07392	411469
5.07910	397016
5.08428	405015
5.08948	398241
5.09467	411823
5.09985	400521
5.10505	421628
5.11023	426735
5.11542	414696
5.12062	420445
5.12580	395988
5.13098	362788
5.13618	365865
5.14137	353352
5.14655	353004
5.15175	353127
5.15693	351163
5.16212	335883
5.16732	346724
5.17250	341474
5.17768	351759
5.18288	360454
5.18807	369470
5.19325	380685
5.19845	376557
5.20363	361638
5.20882	376224
5.21402	381924
5.21920	377158
5.22438	389982
5.22958	387205
5.23477	400489
5.23995	408648
5.24513	403663
5.25033	413412
5.25552	417141
5.26070	405969
5.26590	385450
5.27108	376938
5.27627	394979
5.28147	456679
5.28665	510785
5.29183	511629
5.29703	467622
5.30222	431849
5.30740	418393
5.31260	406155
5.31778	400512
5.32297	409665
5.32817	437968
5.33335	472848
5.33853	506442
5.34373	573416
5.34892	714569
5.35410	853685
5.35930	954534
5.36448	1014252
5.36967	1107971
5.37487	1362637
5.38005	1907860
5.38523	2641560
5.39043	3271204
5.39562	3295710
5.40080	2796950
5.40598	2120343
5.41118	1756453
5.41637	1882610
5.42155	2364996
5.42675	2771482
5.43193	2705993
5.43712	2218430
5.44232	1474703
5.44750	928226
5.45268	635269
5.45788	535128
5.46307	552270
5.46825	651685
5.47345	792648
5.47863	865304
5.48382	804922
5.48902	638129
5.49420	481944
5.49938	388221
5.50458	363361
5.50977	371161
5.51495	381859
5.52015	399002
5.52533	410946
5.53052	433824
5.53572	460718
5.54090	487516
5.54608	515595
5.55128	532467
5.55647	572277
5.56165	647500
5.56683	818492
5.57203	1020600
5.57722	1188052
5.58240	1155235
5.58760	931284
5.59278	685786
5.59797	553368
5.60317	547811
5.60835	635242
5.61353	682256
5.61873	646211
5.62392	565437
5.62910	498067
5.63430	446386
5.63948	436118
5.64467	450398
5.64987	471781
5.65505	485422
5.66023	471876
5.66543	470109
5.67062	452251
5.67580	434010
5.68100	459391
5.68618	469517
5.69137	507612
5.69657	566157
5.70175	651660
5.70693	763953
5.71213	873883
5.71732	920902
5.72250	849098
5.72768	717278
5.73288	618366
5.73807	561182
5.74325	547913
5.74845	504547
5.75363	439748
5.75882	383949
5.76402	347455
5.76920	313672
5.77438	309429
5.77958	300034
5.78477	292489
5.78995	284569
5.79515	280968
5.80033	280236
5.80552	275659
5.81072	276493
5.81590	274601
5.82108	281829
5.82628	282207
5.83147	273004
5.83665	276785
5.84185	286759
5.84703	290170
5.85222	304732
5.85742	370045
5.86260	636425
5.86778	1446618
5.87298	3255835
5.87817	5994811
5.88335	8512913
5.88853	9908802
5.89373	1.055113E+07
5.89892	1.122024E+07
5.90410	1.287558E+07
5.90930	1.556199E+07
5.91448	1.897186E+07
5.91967	2.212113E+07
5.92487	2.548699E+07
5.93005	2.928865E+07
5.93523	3.203892E+07
5.94043	3.572749E+07
5.94562	3.705635E+07
5.95080	3.807218E+07
5.95600	3.906138E+07
5.96118	3.975189E+07
5.96637	3.730723E+07
5.97157	2.474356E+07
5.97675	4515023
5.98193	934104
5.98713	834013
5.99232	920389
5.99750	970062
6.00270	969828
6.00788	896091
6.01307	742950
6.01827	542818
6.02345	404945
6.02863	337588
6.03383	315031
6.03902	315426
6.04420	355925
6.04938	407428
6.05458	441607
6.05977	430935
6.06495	388076
6.07015	342134
6.07533	311644
6.08052	295804
6.08572	280405
6.09090	286817
6.09608	289605
6.10128	300313
6.10647	308799
6.11165	320247
6.11685	328171
6.12203	335654
6.12722	332065
6.13242	348659
6.13760	359444
6.14278	370147
6.14798	371456
6.15317	354385
6.15835	329417
6.16355	304401
6.16873	296085
6.17392	294756
6.17912	297425
6.18430	315393
6.18948	344705
6.19468	381350
6.19987	404290
6.20505	390062
6.21023	347032
6.21543	308477
6.22062	288197
6.22580	276902
6.23100	281099
6.23618	289469
6.24137	280651
6.24657	276544
6.25175	272652
6.25693	256429
6.26213	251108
6.26732	253917
6.27250	247648
6.27770	250508
6.28288	244067
6.28807	253720
6.29327	250799
6.29845	253795
6.30363	250226
6.30883	244528
6.31402	246765
6.31920	253906
6.32440	249633
6.32958	243284
6.33477	247138
6.33997	244897
6.34515	239181
6.35033	252458
6.35553	258755
6.36072	269974
6.36590	278789
6.37108	288193
6.37628	295606
6.38147	305646
6.38665	309210
6.39185	300894
6.39703	294199
6.40222	284059
6.40742	275731
6.41260	271712
6.41778	259969
6.42298	262797
6.42817	253356
6.43335	247951
6.43855	243474
6.44373	239058
6.44892	241647
6.45412	241969
6.45930	229662
6.46448	243539
6.46968	237825
6.47487	250993
6.48005	254477
6.48525	253093
6.49043	260809
6.49562	264623
6.50082	286643
6.50600	305535
6.51118	330683
6.51638	360080
6.52157	391759
6.52675	444753
6.53193	526563
6.53713	600103
6.54232	641581
6.54750	678589
6.55270	777621
6.55788	1119419
6.56307	2169094
6.56827	4403876
6.57345	7545453
6.57863	1.01893E+07
6.58383	1.076193E+07
6.58902	8863774
6.59420	5243531
6.59940	2141300
6.60458	798742
6.60977	408899
6.61497	343695
6.62015	350992
6.62533	373051
6.63053	350497
6.63572	324843
6.64090	298868
6.64610	283454
6.65128	284729
6.65647	285319
6.66167	290312
6.66685	302657
6.67203	302996
6.67723	302996
6.68242	296375
6.68760	285779
6.69278	280978
6.69798	282944
6.70317	287819
6.70835	288165
6.71355	286252
6.71873	289627
6.72392	288740
6.72912	287020
6.73430	292678
6.73948	292092
6.74468	290036
6.74987	287497
6.75505	282271
6.76025	281368
6.76543	284264
6.77062	290085
6.77582	282054
6.78100	308703
6.78618	355569
6.79138	449733
6.79657	590357
6.80175	805165
6.80695	1064653
6.81213	1503399
6.81732	2469210
6.82252	4530063
6.82770	7733383
6.83288	1.127563E+07
6.83807	1.370329E+07
6.84327	1.292082E+07
6.84845	9611598
6.85363	5362170
6.85883	2357041
6.86402	1019062
6.86920	679340
6.87440	658037
6.87958	789147
6.88477	1099892
6.88997	1892506
6.89515	3801152
6.90033	6582437
6.90553	9614439
6.91072	1.121241E+07
6.91590	1.039692E+07
6.92110	7432937
6.92628	3745888
6.93147	1507905
6.93667	647840
6.94185	407716
6.94703	349659
6.95223	332919
6.95742	325447
6.96260	326238
6.96780	312660
6.97298	318503
6.97817	313597
6.98337	301963
6.98855	316235
6.99373	315663
6.99893	316057
7.00412	318189
7.00930	329998
7.01448	392710
7.01968	570603
7.02487	955467
7.03005	1564823
7.03525	2217669
7.04043	2582986
7.04562	2624192
7.05082	2474706
7.05600	2709319
7.06118	4123401
7.06638	7039209
7.07157	1.121564E+07
7.07675	1.585129E+07
7.08195	1.858058E+07
7.08713	2.03082E+07
7.09232	2.036107E+07
7.09752	1.695538E+07
7.10270	8542669
7.10788	2923349
7.11308	1213824
7.11827	837615
7.12345	732435
7.12865	722871
7.13383	736956
7.13902	757927
7.14422	715097
7.14940	637844
7.15458	542862
7.15978	466816
7.16497	418859
7.17015	409111
7.17533	397713
7.18053	390149
7.18572	375590
7.19090	370237
7.19610	382032
7.20128	417443
7.20647	474397
7.21167	503736
7.21685	514794
7.22203	567391
7.22723	801356
7.23242	1523754
7.23760	3294541
7.24280	6564311
7.24798	1.117442E+07
7.25317	1.553801E+07
7.25837	1.776816E+07
7.26355	1.731249E+07
7.26873	1.360101E+07
7.27393	8043868
7.27912	3471213
7.28430	1396464
7.28950	743326
7.29468	581801
7.29987	526998
7.30507	501611
7.31025	458065
7.31543	415500
7.32063	374744
7.32582	353207
7.33100	344019
7.33618	355622
7.34138	396327
7.34657	430286
7.35175	454080
7.35695	461221
7.36213	446544
7.36732	420168
7.37252	387090
7.37770	361622
7.38288	343437
7.38808	329933
7.39327	325395
7.39845	337103
7.40365	353273
7.40883	373789
7.41402	375882
7.41922	358712
7.42440	325392
7.42958	307759
7.43478	295790
7.43997	290139
7.44515	285782
7.45035	286008
7.45553	283874
7.46072	287264
7.46592	287876
7.47110	295005
7.47628	311312
7.48147	363763
7.48667	454310
7.49185	582524
7.49703	717927
7.50223	764625
7.50742	710892
7.51260	608833
7.51780	497561
7.52298	417040
7.52817	375103
7.53337	353592
7.53855	328919
7.54373	306904
7.54893	292376
7.55412	283692
7.55930	280181
7.56450	277677
7.56968	282699
7.57487	286791
7.58007	300862
7.58525	312694
7.59043	327768
7.59563	326852
7.60082	315962
7.60600	302285
7.61120	291964
7.61638	294084
7.62157	304110
7.62677	334375
7.63195	380009
7.63713	434962
7.64232	497246
7.64752	546457
7.65270	691770
7.65788	1149834
7.66308	2140789
7.66827	3355120
7.67345	4241611
7.67865	4089655
7.68383	3003924
7.68902	1733980
7.69422	946360
7.69940	588032
7.70458	451861
7.70978	412244
7.71497	391902
7.72015	374674
7.72535	351231
7.73053	333070
7.73572	323190
7.74092	331545
7.74610	351951
7.75128	366884
7.75648	380216
7.76167	379304
7.76685	371560
7.77205	359752
7.77723	339569
7.78242	344028
7.78762	339991
7.79280	336363
7.79798	327787
7.80317	320915
7.80837	325425
7.81355	321141
7.81873	315255
7.82393	300686
7.82912	288473
7.83430	290178
7.83950	285883
7.84468	287540
7.84987	291875
7.85507	291376
7.86025	294713
7.86543	290513
7.87063	297183
7.87582	286943
7.88100	290850
7.88620	304782
7.89138	307207
7.89657	329877
7.90177	384495
7.90695	497300
7.91213	671321
7.91733	815079
7.92252	843211
7.92770	757897
7.93290	598771
7.93808	469523
7.94327	393826
7.94847	353436
7.95365	355942
7.95883	388517
7.96402	430061
7.96922	448860
7.97440	433237
7.97958	397615
7.98478	354411
7.98997	318213
7.99515	313536
8.00035	319292
8.00553	366807
8.01072	428399
8.01592	506791
8.02110	607217
8.02628	729671
8.03148	902568
8.03667	1030156
8.04185	1017623
8.04705	886476
8.05223	681631
8.05742	518116
8.06262	433143
8.06780	395474
8.07298	390539
8.07818	390528
8.08337	394749
8.08855	405906
8.09375	465346
8.09893	638013
8.10412	1010040
8.10932	1503167
8.11450	1922111
8.11968	1910342
8.12487	1476366
8.13007	982493
8.13525	614551
8.14043	424382
8.14563	366403
8.15082	325068
8.15600	309801
8.16120	293926
8.16638	276090
8.17157	283850
8.17677	286509
8.18195	293736
8.18713	302788
8.19233	315980
8.19752	325854
8.20270	329683
8.20790	324718
8.21308	314475
8.21827	302676
8.22347	294146
8.22865	297554
8.23383	305099
8.23903	309427
8.24422	305224
8.24940	302689
8.25460	288621
8.25978	287318
8.26497	280652
8.27017	285218
8.27535	297038
8.28053	342086
8.28572	493531
8.29092	982607
8.29610	2087650
8.30128	3977455
8.30648	5843123
8.31167	6751516
8.31685	6110637
8.32205	4185769
8.32723	2334107
8.33242	1128808
8.33762	588657
8.34280	397745
8.34798	331771
8.35318	324380
8.35837	317491
8.36355	365511
8.36875	502085
8.37393	800709
8.37912	1263432
8.38432	1716740
8.38950	1854402
8.39468	1530810
8.39988	1078388
8.40507	676550
8.41025	455992
8.41545	359531
8.42063	335089
8.42582	350418
8.43102	366266
8.43620	388058
8.44138	387524
8.44657	362284
8.45177	354050
8.45695	349861
8.46213	344802
8.46733	332523
8.47252	320108
8.47770	309551
8.48290	291506
8.48808	295246
8.49327	295961
8.49847	285910
8.50365	281263
8.50883	289596
8.51403	287139
8.51922	288679
8.52440	295860
8.52960	296333
8.53478	296899
8.53997	296257
8.54517	300476
8.55035	301422
8.55553	319188
8.56073	335457
8.56592	350990
8.57110	357813
8.57630	352430
8.58148	354348
8.58667	344682
8.59187	335663
8.59705	332972
8.60223	334806
8.60742	333683
8.61262	333455
8.61780	335313
8.62298	335271
8.62818	333546
8.63337	340537
8.63855	349391
8.64375	371784
8.64893	392922
8.65412	419305
8.65932	471035
8.66450	663663
8.66968	1362994
8.67488	3274671
8.68007	6809379
8.68525	1.126785E+07
8.69045	1.594824E+07
8.69563	1.932598E+07
8.70082	2.139642E+07
8.70602	2.260841E+07
8.71120	2.121042E+07
8.71638	1.513859E+07
8.72158	6362604
8.72677	2548833
8.73195	1516250
8.73715	1176018
8.74233	984031
8.74752	903851
8.75272	908720
8.75790	916031
8.76308	861896
8.76827	767089
8.77347	653623
8.77865	558883
8.78383	485086
8.78903	451512
8.79422	438191
8.79940	417041
8.80460	411995
8.80978	400077
8.81497	394490
8.82017	393511
8.82535	392858
8.83053	391471
8.83573	394410
8.84092	391147
8.84610	378109
8.85130	374711
8.85648	377129
8.86167	385383
8.86687	397277
8.87205	414577
8.87723	432687
8.88243	446794
8.88762	442668
8.89280	432864
8.89800	411961
8.90318	401066
8.90837	388329
8.91357	392789
8.91875	391167
8.92393	395693
8.92912	398662
8.93432	400604
8.93950	407656
8.94468	427599
8.94988	492272
8.95507	593351
8.96025	735702
8.96545	887182
8.97063	932894
8.97582	859385
8.98102	717438
8.98620	585299
8.99138	511749
8.99658	466212
9.00177	449324
9.00695	432967
9.01215	438637
9.01733	445890
9.02252	446164
9.02772	446419
9.03290	440077
9.03808	437785
9.04328	434346
9.04847	429757
9.05365	429936
9.05885	432460
9.06403	437922
9.06922	443829
9.07442	472340
9.07960	494268
9.08478	506264
9.08997	502615
9.09517	491241
9.10035	471921
9.10553	451808
9.11073	443660
9.11592	443499
9.12110	451445
9.12630	457221
9.13148	453573
9.13667	448302
9.14187	439331
9.14705	435442
9.15223	438648
9.15743	461255
9.16262	500272
9.16780	567751
9.17300	613831
9.17818	622392
9.18337	592165
9.18857	540114
9.19375	492708
9.19893	488241
9.20413	483477
9.20932	482627
9.21450	472253
9.21970	470342
9.22488	529060
9.23007	848762
9.23527	1766421
9.24045	3460807
9.24563	5772696
9.25082	8448975
9.25602	1.091889E+07
9.26120	1.325915E+07
9.26638	1.555035E+07
9.27158	1.715613E+07
9.27677	1.863821E+07
9.28195	2.019323E+07
9.28715	2.072293E+07
9.29233	1.552639E+07
9.29752	8487747
9.30272	6836261
9.30790	5781018
9.31308	4738783
9.31828	3837747
9.32347	2982126
9.32865	2195096
9.33385	1645632
9.33903	1329031
9.34422	1378656
9.34942	2464322
9.35460	5823136
9.35978	1.176636E+07
9.36498	1.755352E+07
9.37017	2.17282E+07
9.37535	2.471565E+07
9.38055	2.705178E+07
9.38573	2.891848E+07
9.39092	2.971247E+07
9.39612	3.019143E+07
9.40130	3.072845E+07
9.40648	3.096263E+07
9.41167	3.124396E+07
9.41687	3.096799E+07
9.42205	2.946024E+07
9.42723	2.484286E+07
9.43243	1.512387E+07
9.43762	6233569
9.44280	2629884
9.44800	1570008
9.45318	1179480
9.45837	969461
9.46357	863793
9.46875	791142
9.47393	751672
9.47913	709570
9.48432	670852
9.48950	639227
9.49470	620522
9.49988	610081
9.50507	593136
9.51027	576949
9.51545	563150
9.52063	553542
9.52583	538694
9.53102	526674
9.53620	517378
9.54140	509056
9.54658	502289
9.55177	495252
9.55697	482726
9.56215	477285
9.56733	472020
9.57252	472107
9.57772	467521
9.58290	457804
9.58808	450340
9.59328	444595
9.59847	443770
9.60365	445913
9.60885	441933
9.61403	434404
9.61922	429467
9.62442	426409
9.62960	424985
9.63478	448582
9.63998	530782
9.64517	695114
9.65035	918453
9.65555	1131190
9.66073	1188647
9.66592	1064096
9.67112	811176
9.67630	595164
9.68148	472793
9.68668	421139
9.69187	403582
9.69705	404247
9.70225	401400
9.70743	406082
9.71262	406526
9.71782	418361
9.72300	459061
9.72818	595468
9.73337	898775
9.73857	1414837
9.74375	1967800
9.74893	2330639
9.75413	2341628
9.75932	2135185
9.76450	1915091
9.76970	1877845
9.77488	1807017
9.78007	1549024
9.78527	1169151
9.79045	799928
9.79563	591646
9.80083	484420
9.80602	442176
9.81120	432898
9.81640	424941
9.82158	459407
9.82677	614229
9.83197	1131400
9.83715	2392411
9.84233	4857705
9.84753	8449005
9.85272	1.144775E+07
9.85790	1.224773E+07
9.86310	1.079674E+07
9.86828	7259522
9.87347	3529726
9.87867	1426168
9.88385	631282
9.88903	415947
9.89422	360555
9.89942	348150
9.90460	352122
9.90978	368329
9.91498	380035
9.92017	387360
9.92535	383865
9.93055	370443
9.93573	372283
9.94092	371521
9.94612	368933
9.95130	365334
9.95648	366199
9.96168	361006
9.96687	364425
9.97205	359605
9.97725	362722
9.98243	357723
9.98762	349624
9.99282	344754
9.99800	333651
10.00318	335943
10.00838	333771
10.01357	339897
10.01875	381524
10.02395	513084
10.02913	903115
10.03432	1846786
10.03952	3399026
10.04470	5121480
10.04988	6065015
10.05507	5528547
10.06027	4125714
10.06545	2398973
10.07063	1263096
10.07583	731649
10.08102	598376
10.08620	601548
10.09140	631783
10.09658	627963
10.10177	593790
10.10697	522481
10.11215	454522
10.11733	415013
10.12253	386784
10.12772	375701
10.13290	378023
10.13810	392717
10.14328	411341
10.14847	417189
10.15367	406151
10.15885	385594
10.16403	370410
10.16923	364487
10.17442	360115
10.17960	364612
10.18480	371619
10.18998	364636
10.19517	367821
10.20035	354703
10.20555	358272
10.21073	352514
10.21592	351556
10.22112	346947
10.22630	340613
10.23148	340473
10.23668	350092
10.24187	363068
10.24705	361966
10.25225	343108
10.25743	339302
10.26262	331068
10.26782	332704
10.27300	344192
10.27818	373939
10.28338	461343
10.28857	755708
10.29375	1645749
10.29895	3753527
10.30413	7358541
10.30932	1.215709E+07
10.31452	1.702768E+07
10.31970	1.989451E+07
10.32488	2.231601E+07
10.33008	2.310618E+07
10.33527	2.219485E+07
10.34045	1.729839E+07
10.34565	8191336
10.35083	3268122
10.35602	1797551
10.36120	1342213
10.36640	1139741
10.37158	1014549
10.37677	917094
10.38197	868209
10.38715	817184
10.39233	785449
10.39753	731066
10.40272	674085
10.40790	636282
10.41310	599534
10.41828	578023
10.42347	561431
10.42867	528649
10.43385	503088
10.43903	475320
10.44423	442780
10.44942	424621
10.45460	410640
10.45980	409150
10.46498	423539
10.47017	476275
10.47537	586388
10.48055	738011
10.48573	865035
10.49093	890526
10.49612	796147
10.50130	642289
10.50650	525107
10.51168	459106
10.51687	429192
10.52205	430679
10.52725	418827
10.53243	411207
10.53762	390872
10.54282	368196
10.54800	360730
10.55318	345677
10.55838	336000
10.56357	330401
10.56875	325553
10.57395	320239
10.57913	323372
10.58432	323733
10.58952	322231
10.59470	319781
10.59988	322439
10.60508	334704
10.61027	374354
10.61545	496498
10.62065	704442
10.62583	968743
10.63102	1159680
10.63622	1155008
10.64140	963849
10.64658	690632
10.65178	498396
10.65697	406623
10.66215	361318
10.66735	344562
10.67253	339427
10.67772	357195
10.68292	450243
10.68810	813439
10.69328	1849525
10.69847	4217404
10.70367	8083377
10.70885	1.220041E+07
10.71403	1.472313E+07
10.71923	1.40466E+07
10.72442	1.047447E+07
10.72960	5940653
10.73480	2516343
10.73998	938563
10.74517	486195
10.75037	387754
10.75555	401530
10.76073	449621
10.76593	509106
10.77112	561898
10.77630	626071
10.78150	742796
10.78668	877390
10.79187	1004170
10.79707	1026026
10.80225	922432
10.80743	720729
10.81263	549179
10.81782	435105
10.82300	379163
10.82820	353342
10.83338	345488
10.83857	335320
10.84375	329995
10.84895	323237
10.85413	322245
10.85932	316472
10.86452	312702
10.86970	307121
10.87488	302393
10.88008	307739
10.88527	307399
10.89045	301836
10.89565	298505
10.90083	291235
10.90602	289343
10.91122	284887
10.91640	287009
10.92158	290900
10.92678	290107
10.93197	288579
10.93715	288173
10.94235	287274
10.94753	285933
10.95272	290195
10.95792	288168
10.96310	291520
10.96828	285018
10.97348	290129
10.97867	292444
10.98385	291375
10.98905	293097
10.99423	296743
10.99942	297358
11.00460	295626
11.00980	300434
11.01498	298360
11.02017	298212
11.02537	297187
11.03055	303456
11.03573	321494
11.04093	342899
11.04612	361374
11.05130	369210
11.05650	355762
11.06168	337002
11.06687	327514
11.07207	309295
11.07725	312093
11.08243	379492
11.08763	613898
11.09282	1252395
11.09800	2683472
11.10320	4841712
11.10838	6850393
11.11357	7716697
11.11877	6911595
11.12395	4541398
11.12913	2343247
11.13433	1097648
11.13952	607459
11.14470	476044
11.14990	479156
11.15508	503481
11.16027	515025
11.16545	498213
11.17065	450947
11.17583	400507
11.18102	367153
11.18622	352237
11.19140	352036
11.19658	348217
11.20178	350984
11.20697	333455
11.21215	330076
11.21735	322812
11.22253	316829
11.22772	307709
11.23292	304105
11.23810	302841
11.24328	302531
11.24848	300910
11.25367	297954
11.25885	298722
11.26405	293230
11.26923	286810
11.27442	286357
11.27962	291994
11.28480	300997
11.28998	322693
11.29518	334484
11.30037	342004
11.30555	334632
11.31075	329317
11.31593	317132
11.32112	305581
11.32630	296089
11.33150	293700
11.33668	291805
11.34187	287471
11.34707	278628
11.35225	285243
11.35743	280012
11.36263	276578
11.36782	274076
11.37300	276803
11.37820	268317
11.38338	274750
11.38857	278165
11.39377	277783
11.39895	281660
11.40413	276425
11.40933	276125
11.41452	265017
11.41970	267979
11.42490	264301
11.43008	259675
11.43527	257089
11.44047	259029
11.44565	267768
11.45083	276221
11.45603	283789
11.46122	283516
11.46640	296472
11.47160	293816
11.47678	292087
11.48197	293540
11.48715	295772
11.49235	290561
11.49753	295481
11.50272	289460
11.50792	283469
11.51310	278111
11.51828	272136
11.52348	271814
11.52867	274676
11.53385	279500
11.53905	288703
11.54423	292277
11.54942	290970
11.55462	285581
11.55980	282927
11.56498	275380
11.57018	270946
11.57537	267200
11.58055	260454
11.58575	260691
11.59093	268745
11.59612	271847
11.60132	275924
11.60650	284539
11.61168	276851
11.61688	273201
11.62207	266532
11.62725	263967
11.63245	258350
11.63763	257731
11.64282	252597
11.64800	250536
11.65320	255203
11.65838	254565
11.66357	260641
11.66877	256187
11.67395	263399
11.67913	259036
11.68433	263065
11.68952	256643
11.69470	256231
11.69990	259951
11.70508	259888
11.71027	261687
11.71547	263592
11.72065	264907
11.72583	260607
11.73103	256404
11.73622	257472
11.74140	268854
11.74660	280585
11.75178	316621
11.75697	382327
11.76217	498535
11.76735	651176
11.77253	766194
11.77773	785179
11.78292	679967
11.78810	533893
11.79330	416048
11.79848	339915
11.80367	303774
11.80885	278710
11.81405	269645
11.81923	268586
11.82442	266447
11.82962	267645
11.83480	269829
11.83998	276693
11.84518	278351
11.85037	323417
11.85555	420917
11.86075	612299
11.86593	900671
11.87112	1162856
11.87632	1200458
11.88150	1044215
11.88668	781499
11.89188	548795
11.89707	394526
11.90225	318708
11.90745	291206
11.91263	280188
11.91782	282853
11.92302	301490
11.92820	312309
11.93338	317964
11.93858	324580
11.94377	320238
11.94895	320660
11.95415	313655
11.95933	301676
11.96452	290319
11.96970	275381
11.97490	267333
11.98008	264643
11.98527	259902
11.99047	257059
11.99565	258331
12.00083	262668
12.00603	268361
12.01122	271951
12.01640	269314
12.02160	272283
12.02678	266028
12.03197	270390
12.03717	269368
12.04235	262926
12.04753	265380
12.05273	263391
12.05792	261559
12.06310	270541
12.06830	276143
12.07348	291183
12.07867	294933
12.08387	290518
12.08905	284115
12.09423	273026
12.09943	265739
12.10462	259520
12.10980	268740
12.11500	289249
12.12018	341040
12.12537	448938
12.13055	634777
12.13575	846575
12.14093	971509
12.14612	909718
12.15132	727677
12.15650	530427
12.16168	394376
12.16688	320827
12.17207	308190
12.17725	308184
12.18245	322388
12.18763	329116
12.19282	324861
12.19802	325747
12.20320	316311
12.20838	296980
12.21358	283710
12.21877	285795
12.22395	278658
12.22915	274540
12.23433	277478
12.23952	281549
12.24472	277568
12.24990	278538
12.25508	276191
12.26028	280315
12.26547	280231
12.27065	276707
12.27585	290692
12.28103	342352
12.28622	502256
12.29140	907045
12.29660	1693235
12.30178	2796538
12.30697	3738684
12.31217	4365565
12.31735	4235214
12.32253	3554489
12.32773	2871845
12.33292	2415349
12.33810	2075253
12.34330	1681552
12.34848	1245518
12.35367	869415
12.35887	590626
12.36405	431840
12.36923	351777
12.37443	314768
12.37962	297877
12.38480	292559
12.39000	281757
12.39518	276054
12.40037	274259
12.40557	272631
12.41075	268821
12.41593	262998
12.42113	260702
12.42632	264946
12.43150	260220
12.43670	280926
12.44188	304492
12.44707	333467
12.45225	363495
12.45745	382307
12.46263	420589
12.46782	525549
12.47302	725145
12.47820	1027193
12.48338	1360214
12.48858	1461512
12.49377	1262505
12.49895	913593
12.50415	620538
12.50933	440492
12.51452	357943
12.51972	342358
12.52490	389125
12.53008	476451
12.53528	591185
12.54047	672371
12.54565	683615
12.55085	609068
12.55603	504082
12.56122	406262
12.56642	341671
12.57160	295424
12.57678	278580
12.58198	266657
12.58717	266348
12.59235	267375
12.59755	268805
12.60273	270539
12.60792	275743
12.61310	295539
12.61830	321015
12.62348	365434
12.62867	405583
12.63387	428168
12.63905	416490
12.64423	380256
12.64943	342742
12.65462	311376
12.65980	297662
12.66500	288110
12.67018	286488
12.67537	274069
12.68057	269261
12.68575	261793
12.69093	270120
12.69613	278973
12.70132	289544
12.70650	304782
12.71170	347427
12.71688	454087
12.72207	734256
12.72727	1348625
12.73245	2468818
12.73763	3733940
12.74283	4519278
12.74802	4224775
12.75320	3183569
12.75840	1918933
12.76358	982654
12.76877	520731
12.77395	351447
12.77915	308565
12.78433	296583
12.78952	299689
12.79472	298589
12.79990	296078
12.80508	289697
12.81028	279624
12.81547	270830
12.82065	268195
12.82585	268086
12.83103	265017
12.83622	267204
12.84142	258749
12.84660	262554
12.85178	257145
12.85698	255110
12.86217	257355
12.86735	269920
12.87255	302256
12.87773	382381
12.88292	476436
12.88812	557585
12.89330	578008
12.89848	535626
12.90368	486124
12.90887	438631
12.91405	415065
12.91923	400608
12.92443	387930
12.92962	393639
12.93480	399883
12.94000	403208
12.94518	406622
12.95037	384309
12.95557	356256
12.96075	326655
12.96593	313136
12.97113	311078
12.97632	307820
12.98150	325203
12.98670	349970
12.99188	396887
12.99707	458330
13.00227	530707
13.00745	615864
13.01263	669690
13.01783	692707
13.02302	697077
13.02820	700450
13.03340	690925
13.03858	656353
13.04377	608406
13.04897	546002
13.05415	500263
13.05933	488247
13.06453	489849
13.06972	531897
13.07490	614988
13.08008	734264
13.08528	858979
13.09047	902954
13.09565	851218
13.10085	737944
13.10603	599737
13.11122	502218
13.11642	447842
13.12160	421774
13.12678	421350
13.13198	416815
13.13717	418335
13.14235	419195
13.14755	430605
13.15273	447402
13.15792	455738
13.16312	472738
13.16830	480414
13.17348	490872
13.17868	494733
13.18387	508570
13.18905	510237
13.19425	532792
13.19943	572225
13.20462	666981
13.20982	831752
13.21500	1093768
13.22018	1391242
13.22538	1680497
13.23057	1804846
13.23575	1797875
13.24093	1685717
13.24613	1494854
13.25132	1368241
13.25650	1400885
13.26170	1609089
13.26688	1891850
13.27207	2170283
13.27727	2057353
13.28245	1758552
13.28763	1359225
13.29283	1071319
13.29802	901924
13.30320	852468
13.30840	849542
13.31358	887406
13.31877	921036
13.32397	960260
13.32915	994681
13.33433	1014537
13.33953	1034861
13.34472	1066105
13.34990	1082163
13.35510	1096530
13.36028	1201163
13.36547	1520718
13.37067	2313794
13.37585	4158596
13.38103	7572286
13.38623	1.22077E+07
13.39142	1.709268E+07
13.39660	2.116225E+07
13.40180	2.435709E+07
13.40698	2.733372E+07
13.41217	3.024997E+07
13.41735	3.211828E+07
13.42255	3.252398E+07
13.42773	2.887966E+07
13.43292	2.15681E+07
13.43812	1.432261E+07
13.44330	8356868
13.44848	4505444
13.45368	2901207
13.45887	2373473
13.46405	2206834
13.46925	2111698
13.47443	2074117
13.47962	2055154
13.48482	2037353
13.49000	2008957
13.49518	1978071
13.50038	1988340
13.50557	2001058
13.51075	2014049
13.51595	2076796
13.52113	2159147
13.52632	2246399
13.53152	2323191
13.53670	2340656
13.54188	2306872
13.54708	2271560
13.55227	2278348
13.55745	2268162
13.56263	2280696
13.56783	2315839
13.57302	2306739
13.57820	2294222
13.58340	2282085
13.58858	2252227
13.59377	2290094
13.59897	2261143
13.60415	2253163
13.60933	2281717
13.61453	2263642
13.61972	2263362
13.62490	2248965
13.63010	2295120
13.63528	2363142
13.64047	2399522
13.64567	2452625
13.65085	2521862
13.65603	2509734
13.66123	2499383
13.66642	2555401
13.67160	2533822
13.67680	2541607
13.68198	2569204
13.68717	2586343
13.69237	2649550
13.69755	2758551
13.70273	2873639
13.70793	3122524
13.71312	3575086
13.71830	4575850
13.72348	6668306
13.72868	1.022225E+07
13.73387	1.501548E+07
13.73905	2.009432E+07
13.74425	2.419049E+07
13.74943	2.828398E+07
13.75462	3.131613E+07
13.75982	3.356486E+07
13.76500	3.392119E+07
13.77018	3.258302E+07
13.77538	2.558675E+07
13.78057	1.367214E+07
13.78575	5373693
13.79095	3100019
13.79613	2725202
13.80132	2677174
13.80652	2626936
13.81170	2633863
13.81688	2625710
13.82208	2593342
13.82727	2589394
13.83245	2557891
13.83765	2541580
13.84283	2533894
13.84802	2517228
13.85322	2522106
13.85840	2492250
13.86358	2485911
13.86878	2478564
13.87397	2491212
13.87915	2462603
13.88433	2471048
13.88953	2453039
13.89472	2424964
13.89990	2420052
13.90510	2435684
13.91028	2435338
13.91547	2412031
13.92067	2372900
13.92585	2363522
13.93103	2346477
13.93623	2347634
13.94142	2337050
13.94660	2334540
13.95180	2303139
13.95698	2272325
13.96217	2280583
13.96737	2266404
13.97255	2232177
13.97773	2227987
13.98293	2227790
13.98812	2198581
13.99330	2191197
13.99850	2189722
14.00368	2187874
14.00887	2191086
14.01407	2221459
14.01925	2220914
14.02443	2246127
14.02963	2247572
14.03482	2290202
14.04000	2325401
14.04518	2470586
14.05038	2680513
14.05557	3253244
14.06075	4288250
14.06595	5897588
14.07113	7383746
14.07632	8595744
14.08152	8609748
14.08670	7437078
14.09188	5584775
14.09708	4086222
14.10227	3219268
14.10745	2728382
14.11265	2517289
14.11783	2461539
14.12302	2523606
14.12822	2691837
14.13340	2920155
14.13858	3048048
14.14378	2868510
14.14897	2612496
14.15415	2307343
14.15935	2061362
14.16453	1910857
14.16972	1821552
14.17492	1770316
14.18010	1735653
14.18528	1681609
14.19048	1648621
14.19567	1631220
14.20085	1621918
14.20603	1620620
14.21123	1608032
14.21642	1576687
14.22160	1582513
14.22680	1567586
14.23198	1530105
14.23717	1493444
14.24237	1449671
14.24755	1393655
14.25273	1343191
14.25793	1292720
14.26312	1260045
14.26830	1241261
14.27350	1236504
14.27868	1237146
14.28387	1218957
14.28907	1188941
14.29425	1163641
14.29943	1136877
14.30463	1130265
14.30982	1121793
14.31500	1126746
14.32020	1128439
14.32538	1132713
14.33057	1117962
14.33577	1084058
14.34095	1046249
14.34613	998405
14.35133	971226
14.35652	961900
14.36170	948856
14.36688	948069
14.37208	943821
14.37727	920040
14.38245	914039
14.38765	907036
14.39283	897522
14.39802	900595
14.40322	886714
14.40840	874848
14.41358	863577
14.41878	850258
14.42397	865836
14.42915	884330
14.43435	927366
14.43953	980660
14.44472	998258
14.44992	994534
14.45510	972437
14.46028	939352
14.46548	922590
14.47067	901224
14.47585	911262
14.48105	922505
14.48623	939948
14.49142	958626
14.49662	1009340
14.50180	1092488
14.50698	1229708
14.51218	1476402
14.51737	1872085
14.52255	2437450
14.52773	2871727
14.53293	2903494
14.53812	2525208
14.54330	1952797
14.54850	1435866
14.55368	1132948
14.55887	1000340
14.56407	970430
14.56925	988603
14.57443	1028626
14.57963	1067615
14.58482	1074528
14.59000	1091741
14.59520	1085648
14.60038	1077458
14.60557	1087596
14.61077	1149055
14.61595	1353210
14.62113	1925253
14.62633	3369250
14.63152	6177669
14.63670	1.019029E+07
14.64190	1.430701E+07
14.64708	1.670564E+07
14.65227	1.685419E+07
14.65747	1.365958E+07
14.66265	9230567
14.66783	5039929
14.67303	2848940
14.67822	1836864
14.68340	1269241
14.68858	928944
14.69378	724058
14.69897	621881
14.70415	579987
14.70935	552609
14.71453	545510
14.71972	534425
14.72492	525350
14.73010	507493
14.73528	498277
14.74048	486483
14.74567	489648
14.75085	486041
14.75605	483720
14.76123	481798
14.76642	484748
14.77162	504863
14.77680	565092
14.78198	714292
14.78718	958514
14.79237	1296633
14.79755	1616897
14.80275	1717365
14.80793	1498897
14.81312	1142533
14.81832	826675
14.82350	617136
14.82868	513886
14.83388	478884
14.83907	471724
14.84425	467513
14.84943	467953
14.85463	474559
14.85982	481929
14.86500	487052
14.87020	497063
14.87538	489343
14.88057	477376
14.88577	475395
14.89095	475483
14.89613	483608
14.90133	502716
14.90652	547123
14.91170	649608
14.91690	763395
14.92208	866792
14.92727	918504
14.93247	887043
14.93765	772594
14.94283	631663
14.94803	555556
14.95322	500656
14.95840	473459
14.96360	464608
14.96878	467011
14.97397	469621
14.97917	486535
14.98435	506681
14.98953	520315
14.99473	523352
14.99992	521877
15.00510	508294
15.01028	489294
15.01548	480901
15.02067	467497
15.02585	467780
15.03105	470671
15.03623	480030
15.04142	486675
15.04662	504906
15.05180	525184
15.05698	563997
15.06218	591313
15.06737	609304
15.07255	622839
15.07775	623790
15.08293	615541
15.08812	609254
15.09332	599807
15.09850	610619
15.10368	620984
15.10888	645743
15.11407	665343
15.11925	671619
15.12445	656161
15.12963	639074
15.13482	627518
15.14002	620627
15.14520	617263
15.15038	628371
15.15558	630969
15.16077	650160
15.16595	658899
15.17113	683827
15.17633	705685
15.18152	737330
15.18670	778997
15.19190	827673
15.19708	867035
15.20227	904763
15.20747	925050
15.21265	934340
15.21783	920046
15.22303	914831
15.22822	949216
15.23340	1021228
15.23860	1126444
15.24378	1213233
15.24897	1232978
15.25417	1165493
[truncated: 2,841 more rows]
