# Supplementary material for: Metabolic Adaption of Flexor Carpi Radialis to Amplexus Behavior in Asiatic Toads (Bufo gargarizans)
Source: Int J Mol Sci. 2023 Jun 15;24(12):10174. doi: 10.3390/ijms241210174 (PMC10299559; doi:10.3390/ijms241210174)
Supplement: Supplementary file 1 [file ijms-24-10174-s001.zip › GCMS/NA8.D/checksum.xml]

<?xml version="1.0" encoding="utf-8"?>
<!--Checksum file.-->
<Checksum SchemaVersion="2" ALGO_VERSION="1">
  <MAIN HASHCODE="E8-A8-9D-E8-38-B9-2F-28-2F-D0-87-54-F7-F7-81-B5-50-F7-B7-6B-50-8A-97-23-EE-F1-EE-01-28-01-49-49-A3-FF-D9-FA-8B-E6-56-E3-67-7F-18-07-BB-D8-BA-52-24-6A-FD-AD-48-4D-DD-02-B8-27-0A-EE-4B-C9-AF-51">
    <Folder name="AcqData">CB-6D-B9-88-24-0C-3B-28-F6-04-CB-6B-98-B9-F5-35-2F-78-74-31-42-C3-9A-EA-E9-51-BD-43-05-B2-D1-C4-D6-BC-62-21-E9-6B-82-92-81-7B-66-2E-BF-D7-A9-EE-6F-A1-21-B3-2A-42-28-83-39-F4-9C-07-34-F5-2A-2B</Folder>
  </MAIN>
</Checksum>
