# Supplementary material for: Metabolic Adaption of Flexor Carpi Radialis to Amplexus Behavior in Asiatic Toads (Bufo gargarizans)
Source: Int J Mol Sci. 2023 Jun 15;24(12):10174. doi: 10.3390/ijms241210174 (PMC10299559; doi:10.3390/ijms241210174)
Supplement: Supplementary file 1 [file ijms-24-10174-s001.zip › GCMS/NA8.D/tic_front.csv]

D:\MassHunter\GCMS\1\data\2023\202303\20230303\DZLM20228332\NA8.D Sat Mar 04 04:38:08 2023
Start of data points
4.89228	556067
4.89747	553719
4.90267	538925
4.90785	535523
4.91303	521441
4.91823	509197
4.92342	493756
4.92860	480094
4.93380	465097
4.93898	443577
4.94417	432570
4.94935	441480
4.95455	440506
4.95973	447688
4.96492	442687
4.97012	443377
4.97530	447213
4.98048	462579
4.98568	472247
4.99087	477651
4.99605	467189
5.00125	469139
5.00643	471093
5.01162	503283
5.01682	581631
5.02200	671098
5.02718	727433
5.03238	715533
5.03757	659102
5.04275	571554
5.04795	523016
5.05313	467859
5.05832	451114
5.06352	438210
5.06870	430706
5.07388	424215
5.07908	413081
5.08427	417272
5.08945	428763
5.09465	430286
5.09983	426770
5.10502	445155
5.11020	449139
5.11540	452438
5.12058	450728
5.12577	411301
5.13097	391098
5.13615	385822
5.14133	379913
5.14653	373810
5.15172	373848
5.15690	372574
5.16210	368803
5.16728	364848
5.17247	360406
5.17767	359501
5.18285	368795
5.18803	378848
5.19323	388009
5.19842	393753
5.20360	388718
5.20880	389358
5.21398	394781
5.21917	398978
5.22437	395142
5.22955	398318
5.23473	403731
5.23993	415519
5.24512	410376
5.25030	428207
5.25550	420531
5.26068	401604
5.26587	392849
5.27105	370938
5.27625	375347
5.28143	400457
5.28662	431850
5.29182	448140
5.29700	435597
5.30218	430286
5.30738	409518
5.31257	406629
5.31775	408677
5.32295	417021
5.32813	443223
5.33332	470065
5.33852	499242
5.34370	558851
5.34888	684937
5.35408	852216
5.35927	988432
5.36445	1070592
5.36965	1186886
5.37483	1425523
5.38002	1888029
5.38522	2556002
5.39040	3171195
5.39558	3344330
5.40078	3005106
5.40597	2463078
5.41115	2209622
5.41635	2502595
5.42153	3185337
5.42672	3742593
5.43190	3790876
5.43710	3059585
5.44228	2064832
5.44747	1219676
5.45267	759989
5.45785	578223
5.46303	550692
5.46823	602655
5.47342	689950
5.47860	740367
5.48380	702750
5.48898	578954
5.49417	470971
5.49937	400116
5.50455	375998
5.50973	379217
5.51493	381550
5.52012	409160
5.52530	420624
5.53050	442543
5.53568	468170
5.54087	494584
5.54607	514494
5.55125	537788
5.55643	573023
5.56163	646680
5.56682	775400
5.57200	996103
5.57720	1152641
5.58238	1178601
5.58757	987902
5.59275	735686
5.59795	559402
5.60313	520316
5.60832	596697
5.61352	654543
5.61870	668333
5.62388	602703
5.62908	516316
5.63427	467118
5.63945	441038
5.64465	440544
5.64983	457480
5.65502	480767
5.66022	503240
5.66540	501170
5.67058	503669
5.67578	486061
5.68097	491925
5.68615	501326
5.69135	530406
5.69653	582355
5.70172	670298
5.70692	788351
5.71210	916734
5.71728	974581
5.72248	917378
5.72767	797259
5.73285	694514
5.73805	677085
5.74323	662312
5.74842	614547
5.75360	528667
5.75880	440493
5.76398	377817
5.76917	335082
5.77437	316567
5.77955	306032
5.78473	302764
5.78993	295170
5.79512	292573
5.80030	290141
5.80550	287933
5.81068	287880
5.81587	289352
5.82107	296567
5.82625	303351
5.83143	309572
5.83663	314714
5.84182	308987
5.84700	323259
5.85220	338227
5.85738	430258
5.86257	779856
5.86777	1868735
5.87295	4379662
5.87813	8074117
5.88333	1.142441E+07
5.88852	1.336495E+07
5.89370	1.420275E+07
5.89890	1.47914E+07
5.90408	1.607832E+07
5.90927	1.857174E+07
5.91445	2.073278E+07
5.91965	2.346784E+07
5.92483	2.652098E+07
5.93002	2.987927E+07
5.93522	3.264662E+07
5.94040	3.574033E+07
5.94558	3.662154E+07
5.95078	3.737935E+07
5.95597	3.847095E+07
5.96115	4.02073E+07
5.96635	4.080038E+07
5.97153	4.076709E+07
5.97672	3.765044E+07
5.98192	2.088939E+07
5.98710	2373107
5.99228	765639
5.99748	813765
6.00267	931024
6.00785	1023645
6.01305	1028006
6.01823	915043
6.02342	706311
6.02862	495841
6.03380	380945
6.03898	346023
6.04418	380016
6.04937	461070
6.05455	549332
6.05975	582489
6.06493	519849
6.07012	428493
6.07530	361293
6.08050	325166
6.08568	312033
6.09087	303795
6.09607	304496
6.10125	308944
6.10643	318319
6.11163	333057
6.11682	341191
6.12200	340932
6.12720	353844
6.13238	347360
6.13757	352040
6.14277	361965
6.14795	373701
6.15313	380307
6.15833	375213
6.16352	359349
6.16870	341213
6.17390	332535
6.17908	326477
6.18427	335184
6.18947	351887
6.19465	392651
6.19983	418086
6.20503	416086
6.21022	378318
6.21540	334553
6.22060	292996
6.22578	281664
6.23097	278453
6.23615	281404
6.24135	280989
6.24653	283993
6.25172	284055
6.25692	273848
6.26210	274704
6.26728	266110
6.27248	263965
6.27767	264459
6.28285	262480
6.28805	262945
6.29323	264509
6.29842	262984
6.30362	261331
6.30880	265352
6.31398	265462
6.31918	264485
6.32437	257534
6.32955	256575
6.33475	243659
6.33993	252992
6.34512	254422
6.35032	259545
6.35550	267242
6.36068	276735
6.36588	284001
6.37107	293021
6.37625	296098
6.38143	302856
6.38663	305726
6.39182	299465
6.39700	289321
6.40220	280137
6.40738	269317
6.41257	271042
6.41777	272565
6.42295	276919
6.42813	272414
6.43333	258037
6.43852	262373
6.44370	251799
6.44890	255164
6.45408	254826
6.45927	251345
6.46447	252413
6.46965	246909
6.47483	255620
6.48003	259195
6.48522	262225
6.49040	266962
6.49560	277063
6.50078	283716
6.50597	310680
6.51117	333222
6.51635	350117
6.52153	362029
6.52673	410003
6.53192	454183
6.53710	503123
6.54228	536101
6.54748	565134
6.55267	627609
6.55785	857139
6.56305	1507568
6.56823	3069726
6.57342	5683105
6.57862	8319525
6.58380	9186104
6.58898	7605102
6.59418	4642781
6.59937	2057846
6.60455	813604
6.60975	417285
6.61493	345677
6.62012	363780
6.62532	371719
6.63050	366375
6.63568	337308
6.64088	313589
6.64607	294922
6.65125	294936
6.65645	297770
6.66163	306458
6.66682	311760
6.67202	317538
6.67720	315908
6.68238	306326
6.68758	304904
6.69277	296218
6.69795	295575
6.70315	301130
6.70833	303570
6.71352	306038
6.71870	300483
6.72390	301518
6.72908	299598
6.73427	306132
6.73947	303579
6.74465	299788
6.74983	298122
6.75503	295052
6.76022	283475
6.76540	292543
6.77060	292554
6.77578	302022
6.78097	314849
6.78617	346816
6.79135	438128
6.79653	584198
6.80173	776573
6.80692	1020275
6.81210	1420072
6.81730	2301551
6.82248	4140431
6.82767	7119186
6.83287	1.065981E+07
6.83805	1.3085E+07
6.84323	1.306867E+07
6.84843	1.01188E+07
6.85362	6060127
6.85880	2725429
6.86400	1145643
6.86918	686164
6.87437	622000
6.87955	708796
6.88475	960155
6.88993	1559048
6.89512	3075261
6.90032	5775541
6.90550	8744077
6.91068	1.055367E+07
6.91588	1.004518E+07
6.92107	7398615
6.92625	3998051
6.93145	1676967
6.93663	730274
6.94182	432396
6.94702	372371
6.95220	363891
6.95738	356254
6.96258	379073
6.96777	377414
6.97295	370655
6.97815	351994
6.98333	339191
6.98852	335997
6.99372	334508
6.99890	331197
7.00408	329584
7.00928	337092
7.01447	379467
7.01965	509043
7.02483	805824
7.03003	1283743
7.03522	1844618
7.04040	2227270
7.04560	2307315
7.05078	2258529
7.05597	2489994
7.06117	3686648
7.06635	6394988
7.07153	1.034379E+07
7.07673	1.501597E+07
7.08192	1.825037E+07
7.08710	2.00198E+07
7.09230	2.03047E+07
7.09748	1.722388E+07
7.10267	9066496
7.10787	3151350
7.11305	1291744
7.11823	857382
7.12343	733558
7.12862	681518
7.13380	675571
7.13900	680256
7.14418	639217
7.14937	582113
7.15457	508843
7.15975	457345
7.16493	420173
7.17013	413972
7.17532	409409
7.18050	395697
7.18568	382114
7.19088	369416
7.19607	373708
7.20125	400800
7.20645	437694
7.21163	472757
7.21682	491925
7.22202	540285
7.22720	763044
7.23238	1431931
7.23758	3107838
7.24277	6365147
7.24795	1.109812E+07
7.25315	1.59927E+07
7.25833	1.874006E+07
7.26352	1.877695E+07
7.26872	1.622798E+07
7.27390	1.027301E+07
7.27908	4768904
7.28428	1799715
7.28947	849748
7.29465	602478
7.29985	554685
7.30503	530129
7.31022	494347
7.31542	445679
7.32060	403141
7.32578	378055
7.33098	374288
7.33617	387798
7.34135	413076
7.34653	450812
7.35173	482946
7.35692	495802
7.36210	480478
7.36730	438517
7.37248	398308
7.37767	361940
7.38287	340494
7.38805	325917
7.39323	331369
7.39843	337436
7.40362	363084
7.40880	377544
7.41400	381106
7.41918	368168
7.42437	345199
7.42957	324402
7.43475	308806
7.43993	306741
7.44513	306929
7.45032	306109
7.45550	292722
7.46070	296105
7.46588	292257
7.47107	303723
7.47627	319957
7.48145	355580
7.48663	432655
7.49183	537763
7.49702	644712
7.50220	706199
7.50738	674224
7.51258	582343
7.51777	478364
7.52295	413210
7.52815	372385
7.53333	359885
7.53852	336615
7.54372	322047
7.54890	303066
7.55408	293450
7.55928	293480
7.56447	288810
7.56965	289446
7.57485	292628
7.58003	303429
7.58522	316441
7.59042	330921
7.59560	339721
7.60078	339513
7.60598	334522
7.61117	335401
7.61635	336875
7.62155	343191
7.62673	361069
7.63192	402167
7.63712	452052
7.64230	494343
7.64748	547620
7.65268	688048
7.65787	1123862
7.66305	2036783
7.66823	3288458
7.67343	4219044
7.67862	4269364
7.68380	3276764
7.68900	1958516
7.69418	1078182
7.69937	648361
7.70457	473649
7.70975	430910
7.71493	410574
7.72013	389595
7.72532	361267
7.73050	349754
7.73570	339214
7.74088	344573
7.74607	363333
7.75127	383969
7.75645	398092
7.76163	396242
7.76683	386392
7.77202	378282
7.77720	381756
7.78240	397475
7.78758	405701
7.79277	405732
7.79797	396756
7.80315	375266
7.80833	367132
7.81353	359158
7.81872	347237
7.82390	337734
7.82908	324765
7.83428	315207
7.83947	321811
7.84465	319374
7.84985	323399
7.85503	310405
7.86022	319890
7.86542	308597
7.87060	316159
7.87578	318648
7.88098	314925
7.88617	317682
7.89135	322143
7.89655	337333
7.90173	364248
7.90692	431903
7.91212	538003
7.91730	649853
7.92248	707960
7.92768	676427
7.93287	581448
7.93805	491079
7.94325	420027
7.94843	379867
7.95362	370983
7.95882	385507
7.96400	414324
7.96918	437814
7.97438	435273
7.97957	413139
7.98475	379026
7.98993	353455
7.99513	345561
8.00032	357165
8.00550	401127
8.01070	462673
8.01588	521633
8.02107	616216
8.02627	738792
8.03145	897944
8.03663	1061193
8.04183	1106798
8.04702	994128
8.05220	775389
8.05740	602796
8.06258	475272
8.06777	431360
8.07297	410771
8.07815	413847
8.08333	416221
8.08853	419022
8.09372	457889
8.09890	604658
8.10410	934251
8.10928	1396084
8.11447	1827661
8.11967	1894715
8.12485	1522832
8.13003	1042831
8.13523	666881
8.14042	473999
8.14560	398664
8.15078	367987
8.15598	338702
8.16117	321029
8.16635	310601
8.17155	304214
8.17673	308290
8.18192	310067
8.18712	319029
8.19230	321351
8.19748	341464
8.20268	337689
8.20787	342391
8.21305	320182
8.21825	317186
8.22343	305939
8.22862	296834
8.23382	302896
8.23900	316110
8.24418	317802
8.24938	313831
8.25457	312440
8.25975	311808
8.26495	311874
8.27013	311035
8.27532	312987
8.28052	354376
8.28570	490937
8.29088	913670
8.29608	1928161
8.30127	3643684
8.30645	5569793
8.31163	6687071
8.31683	6332508
8.32202	4677550
8.32720	2623227
8.33240	1321258
8.33758	681856
8.34277	438227
8.34797	364948
8.35315	344861
8.35833	341041
8.36353	377772
8.36872	501544
8.37390	777634
8.37910	1217524
8.38428	1683828
8.38947	1846225
8.39467	1588713
8.39985	1127101
8.40503	717970
8.41023	489639
8.41542	400445
8.42060	380880
8.42580	398453
8.43098	422200
8.43617	438883
8.44137	440126
8.44655	415696
8.45173	377002
8.45693	350758
8.46212	334749
8.46730	327129
8.47248	320749
8.47768	314042
8.48287	314338
8.48805	316496
8.49325	315783
8.49843	314695
8.50362	311532
8.50882	308604
8.51400	309518
8.51918	309325
8.52438	315277
8.52957	310833
8.53475	314950
8.53995	317893
8.54513	319393
8.55032	316547
8.55552	331018
8.56070	335549
8.56588	343751
8.57108	353941
8.57627	353314
8.58145	347626
8.58665	344547
8.59183	333683
8.59702	342286
8.60222	333387
8.60740	344958
8.61258	343639
8.61778	348621
8.62297	349150
8.62815	352900
8.63333	358388
8.63853	364776
8.64372	369801
8.64890	399482
8.65410	409502
8.65928	460264
8.66447	641404
8.66967	1297447
8.67485	3104505
8.68003	6431569
8.68523	1.106266E+07
8.69042	1.589324E+07
8.69560	1.917381E+07
8.70080	2.144499E+07
8.70598	2.229688E+07
8.71117	2.060727E+07
8.71637	1.447683E+07
8.72155	6173932
8.72673	2508694
8.73193	1522513
8.73712	1189230
8.74230	992530
8.74750	909428
8.75268	887104
8.75787	910197
8.76307	899820
8.76825	807711
8.77343	705153
8.77863	592387
8.78382	529995
8.78900	487526
8.79418	464671
8.79938	452384
8.80457	445673
8.80975	426739
8.81495	431105
8.82013	425929
8.82532	427443
8.83052	429477
8.83570	431964
8.84088	426708
8.84608	420219
8.85127	415379
8.85645	417627
8.86165	420589
8.86683	428496
8.87202	437908
8.87722	460552
8.88240	480808
8.88758	480226
8.89278	470623
8.89797	452084
8.90315	440073
8.90835	434641
8.91353	435707
8.91872	428139
8.92392	437827
8.92910	441963
8.93428	439802
8.93948	456095
8.94467	477060
8.94985	533635
8.95503	647086
8.96023	781508
8.96542	924145
8.97060	970986
8.97580	903924
8.98098	759602
8.98617	646975
8.99137	570673
8.99655	524992
9.00173	493538
9.00693	484948
9.01212	485803
9.01730	496374
9.02250	493056
9.02768	486800
9.03287	487284
9.03807	485697
9.04325	476164
9.04843	476931
9.05363	488918
9.05882	490045
9.06400	490458
9.06920	503409
9.07438	522386
9.07957	537034
9.08477	552361
9.08995	549505
9.09513	546295
9.10032	526673
9.10552	507035
9.11070	501391
9.11588	491115
9.12108	502527
9.12627	497750
9.13145	491427
9.13665	494997
9.14183	493471
9.14702	486733
9.15222	483850
9.15740	498050
9.16258	527762
9.16778	582520
9.17297	635411
9.17815	654134
9.18335	622864
9.18853	577353
9.19372	537725
9.19892	520948
9.20410	504938
9.20928	508258
9.21448	504686
9.21967	486924
9.22485	467584
9.23005	460702
9.23523	471143
9.24042	535941
9.24562	740913
9.25080	1404244
9.25598	2968566
9.26118	5483989
9.26637	8491775
9.27155	1.145195E+07
9.27673	1.449362E+07
9.28193	1.709012E+07
9.28712	1.927238E+07
9.29230	2.087268E+07
9.29750	2.226809E+07
9.30268	2.283708E+07
9.30787	2.304936E+07
9.31307	1.871874E+07
9.31825	8275762
9.32343	5699235
9.32863	4508521
9.33382	3713915
9.33900	3126629
9.34420	2939108
9.34938	3625685
9.35457	6173845
9.35977	1.117745E+07
9.36495	1.66223E+07
9.37013	2.110041E+07
9.37533	2.418409E+07
9.38052	2.665653E+07
9.38570	2.876665E+07
9.39090	2.972064E+07
9.39608	2.994655E+07
9.40127	3.058412E+07
9.40647	3.048174E+07
9.41165	3.114804E+07
9.41683	3.135569E+07
9.42203	3.156597E+07
9.42722	3.09801E+07
9.43240	2.915501E+07
9.43758	2.272677E+07
9.44278	1.147964E+07
9.44797	4260070
9.45315	2089952
9.45835	1463960
9.46353	1164382
9.46872	1004373
9.47392	899659
9.47910	837031
9.48428	783878
9.48948	741801
9.49467	697296
9.49985	675573
9.50505	664291
9.51023	648075
9.51542	626629
9.52062	619941
9.52580	600316
9.53098	577140
9.53618	570793
9.54137	559531
9.54655	548332
9.55175	533023
9.55693	534505
9.56212	519678
9.56732	514321
9.57250	506957
9.57768	502731
9.58288	505654
9.58807	498229
9.59325	483872
9.59843	483007
9.60363	485119
9.60882	478890
9.61400	474494
9.61920	461928
9.62438	458874
9.62957	447287
9.63477	472605
9.63995	525024
9.64513	678113
9.65033	910316
9.65552	1175225
9.66070	1357167
9.66590	1236104
9.67108	972615
9.67627	712453
9.68147	539986
9.68665	460788
9.69183	428251
9.69703	423170
9.70222	425745
9.70740	425209
9.71260	433404
9.71778	437183
9.72297	460780
9.72817	549574
9.73335	745977
9.73853	1094036
9.74372	1465954
9.74892	1758412
9.75410	1834116
9.75928	1839748
9.76448	1970678
9.76967	2330024
9.77485	2576142
9.78005	2467947
9.78523	1931241
9.79042	1244128
9.79562	781111
9.80080	562479
9.80598	478319
9.81118	452487
9.81637	452866
9.82155	476626
9.82675	595576
9.83193	1019114
9.83712	2111216
9.84232	4475410
9.84750	8070344
9.85268	1.140292E+07
9.85788	1.291444E+07
9.86307	1.171295E+07
9.86825	8236187
9.87345	4333594
9.87863	1832156
9.88382	790215
9.88902	470950
9.89420	386137
9.89938	368240
9.90457	362878
9.90977	364694
9.91495	369624
9.92013	372773
9.92533	376658
9.93052	378270
9.93570	377945
9.94090	375937
9.94608	378389
9.95127	378280
9.95647	379880
9.96165	382589
9.96683	388475
9.97203	404619
9.97722	411539
9.98240	407399
9.98760	397767
9.99278	385121
9.99797	369856
10.00317	364687
10.00835	358864
10.01353	357659
10.01873	382084
10.02392	482269
10.02910	819844
10.03430	1615950
10.03948	3002633
10.04467	4472446
10.04987	5458239
10.05505	5228964
10.06023	4058919
10.06542	2496160
10.07062	1346527
10.07580	768999
10.08098	547713
10.08618	483352
10.09137	458384
10.09655	448901
10.10175	444153
10.10693	433708
10.11212	435577
10.11732	430281
10.12250	413774
10.12768	404713
10.13288	400935
10.13807	407755
10.14325	423167
10.14845	426022
10.15363	425475
10.15882	408238
10.16402	389366
10.16920	374132
10.17438	374374
10.17958	375451
10.18477	381218
10.18995	379597
10.19515	376245
10.20033	367955
10.20552	372869
10.21072	362753
10.21590	368429
10.22108	365017
10.22627	367623
10.23147	380069
10.23665	398096
10.24183	422749
10.24703	419909
10.25222	411617
10.25740	377110
10.26260	355539
10.26778	343424
10.27297	358547
10.27817	387798
10.28335	461943
10.28853	699253
10.29373	1472080
10.29892	3339871
10.30410	6684441
10.30930	1.091004E+07
10.31448	1.581055E+07
10.31967	1.942909E+07
10.32487	2.182628E+07
10.33005	2.305759E+07
10.33523	2.202578E+07
10.34043	1.76883E+07
10.34562	9118816
10.35080	3594885
10.35600	1820011
10.36118	1294325
10.36637	1067324
10.37157	976762
10.37675	921598
10.38193	876973
10.38712	837109
10.39232	813004
10.39750	774058
10.40268	744699
10.40788	713176
10.41307	675800
10.41825	651376
10.42345	612435
10.42863	569815
10.43382	535230
10.43902	501411
10.44420	465616
10.44938	448463
10.45458	437972
10.45977	431656
10.46495	423153
10.47015	424778
10.47533	466013
10.48052	508586
10.48572	549236
10.49090	568473
10.49608	536870
10.50128	484019
10.50647	449135
10.51165	423699
10.51685	431524
10.52203	428100
10.52722	430017
10.53242	409809
10.53760	396679
10.54278	380798
10.54797	371587
10.55317	355385
10.55835	345991
10.56353	341405
10.56873	335408
10.57392	326224
10.57910	333140
10.58430	329418
10.58948	339067
10.59467	337449
10.59987	333538
10.60505	329822
10.61023	344064
10.61543	389776
10.62062	486184
10.62580	608837
10.63100	704279
10.63618	716534
10.64137	631898
10.64657	506471
10.65175	425775
10.65693	380621
10.66213	354805
10.66732	347471
10.67250	344488
10.67770	356785
10.68288	450445
10.68807	775542
10.69327	1740335
10.69845	3955693
10.70363	7551138
10.70882	1.175432E+07
10.71402	1.390103E+07
10.71920	1.335749E+07
10.72438	1.041528E+07
10.72958	6083128
10.73477	2554860
10.73995	988819
10.74515	508001
10.75033	391895
10.75552	406488
10.76072	451188
10.76590	518733
10.77108	586735
10.77628	682007
10.78147	791749
10.78665	930662
10.79185	1018876
10.79703	1018578
10.80222	888930
10.80742	710068
10.81260	551569
10.81778	453339
10.82298	406653
10.82817	387455
10.83335	374968
10.83855	365100
10.84373	351330
10.84892	343346
10.85412	332514
10.85930	329154
10.86448	324828
10.86967	316115
10.87487	321203
10.88005	318667
10.88523	318745
10.89043	315914
10.89562	314978
10.90080	309717
10.90600	302820
10.91118	300626
10.91637	299798
10.92157	302048
10.92675	302878
10.93193	301718
10.93713	301446
10.94232	301325
10.94750	299693
10.95270	299677
10.95788	304757
10.96307	302246
10.96827	295109
10.97345	298766
10.97863	297958
10.98383	303771
10.98902	302362
10.99420	308086
10.99940	299201
11.00458	308280
11.00977	308484
11.01497	307655
11.02015	306466
11.02533	305873
11.03052	322403
11.03572	338488
11.04090	367082
11.04608	397367
11.05128	409965
11.05647	404631
11.06165	385917
11.06685	361397
11.07203	346062
11.07722	339146
11.08242	392248
11.08760	624946
11.09278	1263590
11.09798	2639073
11.10317	4642352
11.10835	6496875
11.11355	7228638
11.11873	6316638
11.12392	4247763
11.12912	2302549
11.13430	1112973
11.13948	600864
11.14468	436519
11.14987	409208
11.15505	432396
11.16025	448000
11.16543	445455
11.17062	419549
11.17582	387025
11.18100	363546
11.18618	354444
11.19137	365257
11.19657	364577
11.20175	357279
11.20693	345495
11.21213	342760
11.21732	331225
11.22250	324716
11.22770	320701
11.23288	317017
11.23807	310054
11.24327	317612
11.24845	312804
11.25363	313135
11.25883	309911
11.26402	304704
11.26920	299858
11.27440	301068
11.27958	302791
11.28477	323195
11.28997	335204
11.29515	351839
11.30033	360979
11.30553	356404
11.31072	342148
11.31590	328237
11.32110	317906
11.32628	307947
11.33147	311506
11.33667	307529
11.34185	304673
11.34703	300931
11.35222	302931
11.35742	295484
11.36260	293887
11.36778	295232
11.37298	294780
11.37817	290620
11.38335	287916
11.38855	291365
11.39373	293615
11.39892	295988
11.40412	294967
11.40930	289807
11.41448	280744
11.41968	276478
11.42487	280744
11.43005	277688
11.43525	281601
11.44043	280538
11.44562	284731
11.45082	292189
11.45600	299350
11.46118	309581
11.46638	312267
11.47157	320893
11.47675	318479
11.48195	321451
11.48713	326078
11.49232	328845
11.49752	320612
11.50270	316257
11.50788	304203
11.51307	296610
11.51827	289825
11.52345	292128
11.52863	288963
11.53383	294052
11.53902	304665
11.54420	299412
11.54940	301547
11.55458	292036
11.55977	295926
11.56497	285569
11.57015	285017
11.57533	273272
11.58053	274250
11.58572	279569
11.59090	284817
11.59610	292476
11.60128	301351
11.60647	301091
11.61167	296598
11.61685	293773
11.62203	285599
11.62723	280271
11.63242	275094
11.63760	273841
11.64280	269697
11.64798	267289
11.65317	268645
11.65837	275393
11.66355	280153
11.66873	272640
11.67392	279801
11.67912	281029
11.68430	277373
11.68948	276781
11.69468	270789
11.69987	274636
11.70505	276308
11.71025	277763
11.71543	273119
11.72062	276811
11.72582	274831
11.73100	269824
11.73618	273086
11.74138	277563
11.74657	293064
11.75175	330883
11.75695	416142
11.76213	568662
11.76732	765833
11.77252	918480
11.77770	917521
11.78288	797031
11.78808	604218
11.79327	445327
11.79845	355158
11.80365	313052
11.80883	290147
11.81402	277195
11.81920	278365
11.82440	276376
11.82958	276772
11.83477	280594
11.83997	281566
11.84515	292575
11.85033	335821
11.85553	428568
11.86072	621477
11.86590	914227
11.87110	1188498
11.87628	1265621
11.88147	1125504
11.88667	844844
11.89185	577885
11.89703	414505
11.90223	326863
11.90742	292899
11.91260	293165
11.91780	293839
11.92298	302441
11.92817	308507
11.93337	325605
11.93855	334529
11.94373	336966
11.94893	332265
11.95412	328481
11.95930	317250
11.96450	301289
11.96968	281752
11.97487	273324
11.98007	265185
11.98525	266050
11.99043	259357
11.99562	265528
12.00082	271089
12.00600	267545
12.01118	270397
12.01638	270981
12.02157	277906
12.02675	273514
12.03195	273699
12.03713	270010
12.04232	269476
12.04752	264998
12.05270	266589
12.05788	268596
12.06308	268544
12.06827	275617
12.07345	279844
12.07865	283652
12.08383	288333
12.08902	284278
12.09422	273742
12.09940	271742
12.10458	268296
12.10978	277737
12.11497	299233
12.12015	359624
12.12535	501265
12.13053	716378
12.13572	949164
12.14092	1074469
12.14610	999013
12.15128	799737
12.15647	582820
12.16167	430519
12.16685	348664
12.17203	338954
12.17723	351418
12.18242	365314
12.18760	365840
12.19280	361755
12.19798	353358
12.20317	333666
12.20837	319778
12.21355	304141
12.21873	290686
12.22393	288211
12.22912	288120
12.23430	290215
12.23950	284210
12.24468	285612
12.24987	287373
12.25507	279043
12.26025	281486
12.26543	283825
12.27063	279770
12.27582	296171
12.28100	336561
12.28620	479566
12.29138	850007
12.29657	1635493
12.30177	2800375
12.30695	4013633
12.31213	4567700
12.31732	4224632
12.32252	3328740
12.32770	2497509
12.33288	1989751
12.33808	1681143
12.34327	1393407
12.34845	1096621
12.35365	792919
12.35883	572691
12.36402	438630
12.36922	358884
12.37440	330928
12.37958	310785
12.38478	298519
12.38997	295021
12.39515	291021
12.40035	282341
12.40553	274161
12.41072	267144
12.41592	270053
12.42110	261119
12.42628	263958
12.43148	269395
12.43667	286106
12.44185	300735
12.44705	320515
12.45223	345797
12.45742	358110
12.46260	398705
12.46780	479751
12.47298	648664
12.47817	915945
12.48337	1183034
12.48855	1254117
12.49373	1095867
12.49893	857607
12.50412	609318
12.50930	429876
12.51450	352758
12.51968	348910
12.52487	391109
12.53007	492924
12.53525	622295
12.54043	724617
12.54563	708839
12.55082	625786
12.55600	510700
12.56120	394558
12.56638	329865
12.57157	294597
12.57677	274784
12.58195	270322
12.58713	266579
12.59233	262757
12.59752	269710
12.60270	274896
12.60790	301067
12.61308	359400
12.61827	451585
12.62345	591700
12.62865	715409
12.63383	741713
12.63902	694090
12.64422	584257
12.64940	461897
12.65458	373260
12.65978	334998
12.66497	307962
12.67015	286350
12.67535	281550
12.68053	271353
12.68572	273294
12.69092	275584
12.69610	287211
12.70128	303610
12.70648	315287
12.71167	335183
12.71685	378599
12.72205	490568
12.72723	756151
12.73242	1211364
12.73762	1709993
12.74280	1960889
12.74798	1779812
12.75318	1336431
12.75837	858467
12.76355	531029
12.76875	367354
12.77393	308814
12.77912	295984
12.78430	285006
12.78950	291523
12.79468	286307
12.79987	284932
12.80507	280883
12.81025	275898
12.81543	271123
12.82063	269507
12.82582	268375
12.83100	267088
12.83620	268055
12.84138	267700
12.84657	257797
12.85177	256461
12.85695	259119
12.86213	254176
12.86733	267643
12.87252	309969
12.87770	383057
12.88290	482091
12.88808	558235
12.89327	576923
12.89847	527596
12.90365	462909
12.90883	419417
12.91403	398055
12.91922	386241
12.92440	384204
12.92960	392273
12.93478	399428
12.93997	398013
12.94517	390428
12.95035	373331
12.95553	343354
12.96072	329200
12.96592	321234
12.97110	319651
12.97628	313252
12.98148	338653
12.98667	363936
12.99185	421296
12.99705	493513
13.00223	559051
13.00742	635805
13.01262	669756
13.01780	669899
13.02298	643209
13.02818	596057
13.03337	558489
13.03855	518867
13.04375	499090
13.04893	483178
13.05412	481326
13.05932	481647
13.06450	512221
13.06968	576780
13.07488	694503
13.08007	877381
13.08525	1077263
13.09045	1180976
13.09563	1129090
13.10082	914537
13.10600	711195
13.11120	559991
13.11638	472469
13.12157	437686
13.12677	429361
13.13195	435521
13.13713	438697
13.14233	444191
13.14752	454604
13.15270	469578
13.15790	484227
13.16308	503664
13.16827	522003
13.17347	537219
13.17865	546915
13.18383	555600
13.18903	570587
13.19422	596754
13.19940	661746
13.20460	828445
13.20978	1183353
13.21497	1735611
13.22017	2423533
13.22535	2972561
13.23053	3134432
13.23573	2792525
13.24092	2265135
13.24610	1868295
13.25130	1616006
13.25648	1684092
13.26167	2042847
13.26685	2579059
13.27205	2978681
13.27723	2999322
13.28242	2544210
13.28762	1925103
13.29280	1386273
13.29798	1080881
13.30318	962698
13.30837	964675
13.31355	989979
13.31875	1035879
13.32393	1083994
13.32912	1113880
13.33432	1140053
13.33950	1163468
13.34468	1185122
13.34988	1195079
13.35507	1231088
13.36025	1328052
13.36545	1639221
13.37063	2446860
13.37582	4220377
13.38102	7172398
13.38620	1.150268E+07
13.39138	1.722425E+07
13.39658	2.108813E+07
13.40177	2.440184E+07
13.40695	2.768959E+07
13.41215	3.044091E+07
13.41733	3.216943E+07
13.42252	3.286432E+07
13.42770	2.903599E+07
13.43290	2.239722E+07
13.43808	1.593963E+07
13.44327	9829943
13.44847	5420466
13.45365	3339491
13.45883	2618296
13.46403	2369744
13.46922	2299943
13.47440	2234902
13.47960	2167627
13.48478	2143316
13.48997	2117838
13.49517	2081863
13.50035	2083800
13.50553	2076270
13.51073	2115557
13.51592	2165145
13.52110	2225900
13.52630	2302914
13.53148	2374856
13.53667	2383983
13.54187	2322747
13.54705	2289573
13.55223	2274140
13.55743	2288123
13.56262	2315846
13.56780	2336773
13.57300	2331127
13.57818	2287743
13.58337	2260216
13.58855	2241242
13.59375	2188322
13.59893	2211989
13.60412	2190195
13.60932	2176946
13.61450	2170108
13.61968	2175207
13.62488	2185268
13.63007	2199306
13.63525	2224059
13.64045	2264333
13.64563	2284865
13.65082	2306008
13.65602	2343112
13.66120	2396746
13.66638	2467665
13.67158	2520644
13.67677	2579287
13.68195	2661522
13.68715	2698640
13.69233	2752053
13.69752	2801024
13.70272	2882368
13.70790	3118031
13.71308	3578021
13.71828	4508517
13.72347	6465274
13.72865	9881058
13.73385	1.473879E+07
13.73903	1.943833E+07
13.74422	2.354804E+07
13.74940	2.753387E+07
13.75460	3.042284E+07
13.75978	3.216081E+07
13.76497	3.114409E+07
13.77017	2.542641E+07
13.77535	1.591711E+07
13.78053	7027270
13.78573	3752393
13.79092	3017790
13.79610	2889333
13.80130	2824997
13.80648	2822294
13.81167	2791724
13.81687	2779099
13.82205	2791223
13.82723	2724767
13.83243	2718898
13.83762	2678897
13.84280	2657017
13.84800	2641776
13.85318	2630510
13.85837	2627655
13.86357	2627007
13.86875	2628419
13.87393	2613372
13.87913	2608703
13.88432	2618217
13.88950	2605425
13.89470	2575885
13.89988	2583001
13.90507	2579722
13.91025	2578268
13.91545	2571950
13.92063	2551732
13.92582	2509372
13.93102	2498612
13.93620	2474322
13.94138	2433757
13.94658	2437026
13.95177	2435580
13.95695	2423379
13.96215	2385293
13.96733	2372553
13.97252	2375013
13.97772	2348326
13.98290	2329222
13.98808	2335722
13.99328	2299487
13.99847	2286751
14.00365	2289674
14.00885	2295944
14.01403	2325295
14.01922	2315929
14.02442	2321975
14.02960	2330915
14.03478	2384220
14.03998	2439705
14.04517	2532248
14.05035	2771563
14.05555	3246789
14.06073	4082003
14.06592	5226547
14.07110	6530099
14.07630	7523070
14.08148	7489408
14.08667	6449715
14.09187	5073979
14.09705	3809589
14.10223	3072995
14.10743	2673286
14.11262	2511704
14.11780	2433868
14.12300	2363507
14.12818	2324007
14.13337	2309035
14.13857	2276581
14.14375	2266246
14.14893	2208564
14.15413	2135965
14.15932	2073454
14.16450	2036797
14.16970	1973121
14.17488	1945741
14.18007	1933609
14.18527	1940409
14.19045	1948499
14.19563	1973058
14.20083	1989196
14.20602	2064829
14.21120	2152419
14.21640	2214702
14.22158	2252328
14.22677	2272306
14.23195	2206122
14.23715	2051885
14.24233	1904273
14.24752	1755022
14.25272	1610262
14.25790	1494840
14.26308	1421505
14.26828	1356598
14.27347	1335723
14.27865	1317732
14.28385	1291363
14.28903	1253532
14.29422	1226088
14.29942	1180668
14.30460	1173138
14.30978	1169624
14.31498	1189343
14.32017	1186374
14.32535	1198651
14.33055	1182481
14.33573	1142241
14.34092	1085256
14.34612	1061388
14.35130	1026026
14.35648	1002145
14.36168	996566
14.36687	1001240
14.37205	977743
14.37725	948608
14.38243	926206
14.38762	912401
14.39280	898848
14.39800	886420
14.40318	884307
14.40837	866556
14.41357	864924
14.41875	862578
14.42393	869272
14.42913	894099
14.43432	928148
14.43950	954841
14.44470	971701
14.44988	971841
14.45507	949901
14.46027	934118
14.46545	924982
14.47063	918872
14.47583	917197
14.48102	919871
14.48620	928671
14.49140	944192
14.49658	976484
14.50177	1045009
14.50697	1163253
14.51215	1359368
14.51733	1644507
14.52253	1967431
14.52772	2152395
14.53290	2155621
14.53810	1866039
14.54328	1535201
14.54847	1239291
14.55365	1107085
14.55885	1047868
14.56403	1047742
14.56922	1070216
14.57442	1131763
14.57960	1153821
14.58478	1180835
14.58998	1195849
14.59517	1169655
14.60035	1142237
14.60555	1161528
14.61073	1216451
14.61592	1448399
14.62112	2125417
14.62630	3687892
14.63148	6462671
14.63668	1.023964E+07
14.64187	1.440168E+07
14.64705	1.743233E+07
14.65225	1.745102E+07
14.65743	1.434298E+07
14.66262	9322748
14.66782	4892348
14.67300	2504148
14.67818	1582934
14.68338	1143849
14.68857	869403
14.69375	701121
14.69895	628476
14.70413	604352
14.70932	597083
14.71450	594758
14.71970	587423
14.72488	579053
14.73007	563411
14.73527	528868
14.74045	517676
14.74563	510029
14.75083	503046
14.75602	507371
14.76120	501476
14.76640	501035
14.77158	523234
14.77677	598537
14.78197	764714
14.78715	1043184
14.79233	1404179
14.79753	1778973
14.80272	1833628
14.80790	1602548
14.81310	1191126
14.81828	843715
14.82347	630331
14.82867	534306
14.83385	504655
14.83903	488861
14.84423	491299
14.84942	492738
14.85460	496569
14.85980	504389
14.86498	515488
14.87017	515604
14.87535	515246
14.88055	503220
14.88573	492238
14.89092	490620
14.89612	500541
14.90130	527150
14.90648	567002
14.91168	638572
14.91687	724269
14.92205	797736
14.92725	825507
14.93243	805026
14.93762	718080
14.94282	621380
14.94800	557517
14.95318	516477
14.95838	490638
14.96357	486522
14.96875	491336
14.97395	491659
14.97913	505173
14.98432	524733
14.98952	545701
14.99470	545130
14.99988	539509
15.00508	524213
15.01027	505229
15.01545	492538
15.02065	488417
15.02583	481225
15.03102	480482
15.03620	484933
15.04140	490974
15.04658	504085
15.05177	515696
15.05697	528399
15.06215	540101
15.06733	553849
15.07253	564034
15.07772	571148
15.08290	571453
15.08810	568297
15.09328	578849
15.09847	593711
15.10367	614619
15.10885	641666
15.11403	656278
15.11923	654023
15.12442	643845
15.12960	631184
15.13480	624091
15.13998	619886
15.14517	620915
15.15037	624771
15.15555	636416
15.16073	654110
15.16593	664307
15.17112	682112
15.17630	709038
15.18148	741856
15.18668	784603
15.19187	819716
15.19705	852934
15.20225	873145
15.20743	895748
15.21262	890093
15.21782	885537
15.22300	876248
15.22818	873640
15.23338	910738
15.23857	976749
15.24375	1048880
15.24895	1091741
15.25413	1063043
[truncated: 2,841 more rows]
