# Supplementary material for: Metabolic Adaption of Flexor Carpi Radialis to Amplexus Behavior in Asiatic Toads (Bufo gargarizans)
Source: Int J Mol Sci. 2023 Jun 15;24(12):10174. doi: 10.3390/ijms241210174 (PMC10299559; doi:10.3390/ijms241210174)
Supplement: Supplementary file 1 [file ijms-24-10174-s001.zip › GCMS/NA9.D/checksum.xml]

<?xml version="1.0" encoding="utf-8"?>
<!--Checksum file.-->
<Checksum SchemaVersion="2" ALGO_VERSION="1">
  <MAIN HASHCODE="D1-2E-12-4C-E4-57-78-94-25-53-D0-73-EE-14-DD-1E-7A-50-0A-BE-57-F9-30-8A-2E-34-88-96-F1-DB-C1-FC-F5-75-24-70-C2-67-58-CE-61-D9-19-62-8C-CA-3F-C9-6B-D3-6F-A2-33-7B-2A-CA-C4-7D-4B-37-80-59-49-ED">
    <Folder name="AcqData">33-A2-5C-0D-2B-A4-FF-AB-F1-E3-F6-C2-91-36-7F-7F-0A-67-55-36-A1-43-F6-E1-F3-D2-12-00-26-B3-B7-27-4E-D2-4B-01-B7-09-1A-45-63-CC-CB-75-E5-7C-38-C2-68-45-D6-A7-0B-00-57-92-A9-EB-16-56-61-75-41-85</Folder>
  </MAIN>
</Checksum>
