# Supplementary material for: Metabolic Adaption of Flexor Carpi Radialis to Amplexus Behavior in Asiatic Toads (Bufo gargarizans)
Source: Int J Mol Sci. 2023 Jun 15;24(12):10174. doi: 10.3390/ijms241210174 (PMC10299559; doi:10.3390/ijms241210174)
Supplement: Supplementary file 1 [file ijms-24-10174-s001.zip › GCMS/NA9.D/tic_front.csv]

D:\MassHunter\GCMS\1\data\2023\202303\20230303\DZLM20228332\NA9.D Sat Mar 04 05:12:32 2023
Start of data points
4.89223	542176
4.89742	536339
4.90260	524976
4.90780	511479
4.91298	503738
4.91817	491669
4.92337	475176
4.92855	463675
4.93373	452947
4.93893	442839
4.94412	434052
4.94930	430933
4.95450	428833
4.95968	429159
4.96487	424664
4.97007	413598
4.97525	423426
4.98043	444115
4.98563	453511
4.99082	440176
4.99600	449381
5.00118	449303
5.00638	466165
5.01157	526476
5.01675	613373
5.02195	691957
5.02713	692409
5.03232	667078
5.03752	593774
5.04270	533986
5.04788	485741
5.05308	457647
5.05827	419778
5.06345	422527
5.06865	414370
5.07383	415474
5.07902	414509
5.08422	415992
5.08940	416108
5.09458	419023
5.09978	425950
5.10497	433585
5.11015	438951
5.11535	435593
5.12053	425194
5.12572	402929
5.13092	384493
5.13610	373092
5.14128	367110
5.14648	361386
5.15167	364896
5.15685	362430
5.16203	357955
5.16723	343160
5.17242	356536
5.17760	350636
5.18280	371159
5.18798	377823
5.19317	385067
5.19837	385519
5.20355	383477
5.20873	389251
5.21393	394025
5.21912	393111
5.22430	395906
5.22950	407210
5.23468	416687
5.23987	414257
5.24507	419134
5.25025	420738
5.25543	423984
5.26063	403902
5.26582	393066
5.27100	379017
5.27620	379936
5.28138	386915
5.28657	425211
5.29177	427234
5.29695	414771
5.30213	403543
5.30733	397189
5.31252	396953
5.31770	389413
5.32288	423675
5.32808	454920
5.33327	493598
5.33845	534156
5.34365	609406
5.34883	750820
5.35402	911862
5.35922	1013703
5.36440	1097253
5.36958	1270950
5.37478	1640509
5.37997	2230376
5.38515	2955673
5.39035	3446428
5.39553	3339555
5.40072	2814963
5.40592	2234319
5.41110	2068263
5.41628	2409705
5.42148	2878315
5.42667	3189706
5.43185	2926247
5.43705	2260339
5.44223	1480585
5.44742	890720
5.45262	616873
5.45780	542844
5.46298	580908
5.46818	679945
5.47337	786036
5.47855	795606
5.48373	706521
5.48893	564143
5.49412	437946
5.49930	377523
5.50450	364030
5.50968	375386
5.51487	385922
5.52007	401880
5.52525	417265
5.53043	438301
5.53563	451502
5.54082	481766
5.54600	514211
5.55120	537657
5.55638	580636
5.56157	674481
5.56677	840685
5.57195	1028863
5.57713	1153703
5.58233	1061128
5.58752	828188
5.59270	615942
5.59790	512282
5.60308	533671
5.60827	612495
5.61347	659308
5.61865	636240
5.62383	557190
5.62903	491984
5.63422	454289
5.63940	443795
5.64458	451818
5.64978	473225
5.65497	496031
5.66015	514993
5.66535	521987
5.67053	512301
5.67572	502202
5.68092	504623
5.68610	526630
5.69128	573100
5.69648	650148
5.70167	749636
5.70685	882828
5.71205	974861
5.71723	970341
5.72242	858895
5.72762	715602
5.73280	627168
5.73798	592608
5.74318	563976
5.74837	512669
5.75355	447516
5.75875	377618
5.76393	350354
5.76912	315089
5.77432	307837
5.77950	298128
5.78468	293194
5.78988	287388
5.79507	288681
5.80025	285664
5.80543	281185
5.81063	280244
5.81582	286371
5.82100	292926
5.82620	290496
5.83138	304878
5.83657	303613
5.84177	308570
5.84695	315504
5.85213	350063
5.85733	496754
5.86252	1036651
5.86770	2548595
5.87290	5581459
5.87808	9623921
5.88327	1.266722E+07
5.88847	1.428701E+07
5.89365	1.463418E+07
5.89883	1.517988E+07
5.90403	1.708246E+07
5.90922	1.947201E+07
5.91440	2.219473E+07
5.91960	2.487228E+07
5.92478	2.803694E+07
5.92997	3.073654E+07
5.93517	3.424644E+07
5.94035	3.592984E+07
5.94553	3.688292E+07
5.95073	3.809068E+07
5.95592	3.9599E+07
5.96110	4.072611E+07
5.96628	4.049326E+07
5.97148	4.072838E+07
5.97667	3.711967E+07
5.98185	1.828679E+07
5.98705	1858868
5.99223	752559
5.99742	818900
6.00262	921152
6.00780	992935
6.01298	993904
6.01818	852681
6.02337	655968
6.02855	462651
6.03375	364253
6.03893	332949
6.04412	369627
6.04932	433733
6.05450	485632
6.05968	487219
6.06488	440494
6.07007	376356
6.07525	333720
6.08045	310407
6.08563	300112
6.09082	299380
6.09602	301430
6.10120	315167
6.10638	324001
6.11158	341140
6.11677	353446
6.12195	355076
6.12713	356796
6.13233	358921
6.13752	364832
6.14270	370090
6.14790	378677
6.15308	377075
6.15827	359813
6.16347	341194
6.16865	325662
6.17383	321028
6.17903	328307
6.18422	346993
6.18940	376179
6.19460	420867
6.19978	452293
6.20497	431406
6.21017	396884
6.21535	347858
6.22053	315413
6.22573	288332
6.23092	280252
6.23610	281961
6.24130	283306
6.24648	275668
6.25167	282973
6.25687	273714
6.26205	272146
6.26723	268931
6.27243	260855
6.27762	258595
6.28280	258762
6.28798	263196
6.29318	259845
6.29837	258266
6.30355	254866
6.30875	261978
6.31393	262451
6.31912	259813
6.32432	252154
6.32950	248736
6.33468	248541
6.33988	250040
6.34507	252313
6.35025	255642
6.35545	264375
6.36063	274732
6.36582	283685
6.37102	295026
6.37620	302205
6.38138	305837
6.38658	303777
6.39177	294077
6.39695	284445
6.40215	276376
6.40733	269803
6.41252	271227
6.41772	273287
6.42290	272144
6.42808	270815
6.43328	258971
6.43847	250179
6.44365	248151
6.44883	240197
6.45403	245556
6.45922	242272
6.46440	244602
6.46960	247824
6.47478	248583
6.47997	249753
6.48517	257308
6.49035	263139
6.49553	274422
6.50073	297066
6.50592	319079
6.51110	335781
6.51630	347602
6.52148	366318
6.52667	407389
6.53187	456666
6.53705	501586
6.54223	536342
6.54743	581947
6.55262	688530
6.55780	1027611
6.56300	1969760
6.56818	3980721
6.57337	6863328
6.57857	8888569
6.58375	9184862
6.58893	7150181
6.59413	3976957
6.59932	1623384
6.60450	656581
6.60968	389569
6.61488	354205
6.62007	372322
6.62525	392568
6.63045	369827
6.63563	325307
6.64082	302998
6.64602	286266
6.65120	285458
6.65638	293596
6.66158	301501
6.66677	306884
6.67195	312486
6.67715	306669
6.68233	301139
6.68752	291041
6.69272	288009
6.69790	287340
6.70308	281568
6.70828	296854
6.71347	295551
6.71865	282911
6.72385	291538
6.72903	295668
6.73422	290620
6.73942	297691
6.74460	295288
6.74978	288311
6.75498	282990
6.76017	279895
6.76535	283377
6.77053	280305
6.77573	292041
6.78092	309256
6.78610	359943
6.79130	449505
6.79648	605721
6.80167	817842
6.80687	1085521
6.81205	1558450
6.81723	2642902
6.82243	4789486
6.82762	7994586
6.83280	1.130862E+07
6.83800	1.351008E+07
6.84318	1.279192E+07
6.84837	9544626
6.85357	5177171
6.85875	2208577
6.86393	973063
6.86913	665077
6.87432	665480
6.87950	789698
6.88470	1128209
6.88988	2044601
6.89507	4078315
6.90027	7026334
6.90545	1.021144E+07
6.91063	1.184253E+07
6.91583	1.071993E+07
6.92102	7373531
6.92620	3698556
6.93138	1480822
6.93658	646306
6.94177	415335
6.94695	363524
6.95215	355378
6.95733	378865
6.96252	391478
6.96772	392207
6.97290	373313
6.97808	350852
6.98328	331859
6.98847	321866
6.99365	316156
6.99885	312723
7.00403	308566
7.00922	314249
7.01442	350478
7.01960	459482
7.02478	687614
7.02998	1057767
7.03517	1463429
7.04035	1761127
7.04555	1905815
7.05073	2000329
7.05592	2542463
7.06112	4247334
7.06630	7355469
7.07148	1.150397E+07
7.07668	1.601281E+07
7.08187	1.840756E+07
7.08705	1.998492E+07
7.09223	1.939477E+07
7.09743	1.498743E+07
7.10262	6804646
7.10780	2332166
7.11300	1092502
7.11818	804129
7.12337	712919
7.12857	665737
7.13375	652300
7.13893	646631
7.14413	607057
7.14932	538279
7.15450	479798
7.15970	441636
7.16488	415926
7.17007	398687
7.17527	382515
7.18045	368465
7.18563	356672
7.19083	349261
7.19602	361501
7.20120	391127
7.20640	421024
7.21158	445942
7.21677	466180
7.22197	551166
7.22715	839877
7.23233	1711326
7.23753	3727419
7.24272	7387269
7.24790	1.216446E+07
7.25308	1.63639E+07
7.25828	1.832655E+07
7.26347	1.772895E+07
7.26865	1.381801E+07
7.27385	7889155
7.27903	3405852
7.28422	1365445
7.28942	731085
7.29460	586074
7.29978	534556
7.30498	508573
7.31017	461552
7.31535	423650
7.32055	386265
7.32573	376985
7.33092	376180
7.33612	392303
7.34130	421627
7.34648	465138
7.35168	490100
7.35687	493105
7.36205	467636
7.36725	424306
7.37243	379067
7.37762	347856
7.38282	328465
7.38800	322031
7.39318	326943
7.39837	347428
7.40357	374970
7.40875	392937
7.41393	393104
7.41913	367699
7.42432	338618
7.42950	309608
7.43470	302829
7.43988	301756
7.44507	298375
7.45027	296655
7.45545	291149
7.46063	289843
7.46583	292623
7.47102	294654
7.47620	311362
7.48140	344289
7.48658	410585
7.49177	506729
7.49697	591509
7.50215	622573
7.50733	574375
7.51253	499749
7.51772	426602
7.52290	385637
7.52810	362396
7.53328	341939
7.53847	332815
7.54367	308465
7.54885	296752
7.55403	283076
7.55922	280618
7.56442	280452
7.56960	282868
7.57478	288132
7.57998	299110
7.58517	317884
7.59035	333438
7.59555	341710
7.60073	336609
7.60592	330878
7.61112	339357
7.61630	329455
7.62148	347468
7.62668	367509
7.63187	393729
7.63705	446381
7.64225	480931
7.64743	543298
7.65262	748734
7.65782	1329125
7.66300	2509049
7.66818	3946184
7.67338	4821646
7.67857	4482380
7.68375	3221479
7.68895	1876914
7.69413	993623
7.69932	599039
7.70452	471069
7.70970	425568
7.71488	399841
7.72008	380263
7.72527	358898
7.73045	340858
7.73563	339029
7.74083	346461
7.74602	360190
7.75120	393105
7.75640	403023
7.76158	396254
7.76677	380822
7.77197	369072
7.77715	357841
7.78233	339825
7.78753	339591
7.79272	333979
7.79790	317861
7.80310	325836
7.80828	319261
7.81347	320517
7.81867	310876
7.82385	291062
7.82903	290975
7.83423	278332
7.83942	286732
7.84460	283182
7.84980	284832
7.85498	283335
7.86017	281872
7.86537	284565
7.87055	281869
7.87573	274578
7.88093	283875
7.88612	284521
7.89130	288706
7.89648	304717
7.90168	344638
7.90687	426888
7.91205	556513
7.91725	673191
7.92243	715457
7.92762	650005
7.93282	541735
7.93800	430006
7.94318	371071
7.94838	341131
7.95357	344721
7.95875	365546
7.96395	399512
7.96913	413350
7.97432	396716
7.97952	367420
7.98470	334760
7.98988	314707
7.99508	312693
8.00027	338473
8.00545	385838
8.01065	445069
8.01583	526552
8.02102	600654
8.02622	692694
8.03140	795225
8.03658	867578
8.04177	861608
8.04697	737130
8.05215	597906
8.05733	485400
8.06253	415145
8.06772	383051
8.07290	381682
8.07810	385119
8.08328	388303
8.08847	407361
8.09367	469927
8.09885	649730
8.10403	1037676
8.10923	1597832
8.11442	2017860
8.11960	2008365
8.12480	1531607
8.12998	977230
8.13517	608754
8.14037	426104
8.14555	366515
8.15073	337224
8.15593	315892
8.16112	300801
8.16630	290239
8.17150	285890
8.17668	289319
8.18187	291971
8.18707	302918
8.19225	320658
8.19743	336695
8.20262	341386
8.20782	334290
8.21300	321809
8.21818	298854
8.22338	295477
8.22857	294046
8.23375	297120
8.23895	302710
8.24413	302986
8.24932	295461
8.25452	292281
8.25970	286304
8.26488	288589
8.27008	281254
8.27527	299385
8.28045	344830
8.28565	506599
8.29083	985518
8.29602	2103986
8.30122	3868766
8.30640	5615195
8.31158	6508540
8.31678	6076372
8.32197	4328154
8.32715	2461525
8.33235	1231853
8.33753	629968
8.34272	409546
8.34792	339614
8.35310	318441
8.35828	322784
8.36347	356727
8.36867	478432
8.37385	736784
8.37903	1115213
8.38423	1451555
8.38942	1536833
8.39460	1306919
8.39980	930279
8.40498	603884
8.41017	425146
8.41537	363006
8.42055	338580
8.42573	345973
8.43093	350077
8.43612	362207
8.44130	356976
8.44650	340696
8.45168	325932
8.45687	318406
8.46207	311013
8.46725	303176
8.47243	288989
8.47763	291314
8.48282	284785
8.48800	287253
8.49320	285438
8.49838	281307
8.50357	275986
8.50877	280561
8.51395	278743
8.51913	282718
8.52432	285504
8.52952	285624
8.53470	286315
8.53988	280495
8.54508	293714
8.55027	299622
8.55545	315103
8.56065	327996
8.56583	331117
8.57102	331943
8.57622	333194
8.58140	329262
8.58658	318865
8.59178	321461
8.59697	315825
8.60215	317811
8.60735	310079
8.61253	317684
8.61772	314071
8.62292	320165
8.62810	319531
8.63328	327754
8.63848	334346
8.64367	337352
8.64885	362007
8.65405	380178
8.65923	422418
8.66442	617673
8.66962	1399307
8.67480	3488044
8.67998	7176088
8.68517	1.164807E+07
8.69037	1.632589E+07
8.69555	1.917815E+07
8.70073	2.125819E+07
8.70593	2.187946E+07
8.71112	1.944368E+07
8.71630	1.281812E+07
8.72150	5199625
8.72668	2171804
8.73187	1373469
8.73707	1086590
8.74225	918547
8.74743	842462
8.75263	839478
8.75782	860123
8.76300	818761
8.76820	736612
8.77338	633596
8.77857	536134
8.78377	466328
8.78895	425118
8.79413	413488
8.79933	399667
8.80452	391236
8.80970	377628
8.81490	376255
8.82008	374594
8.82527	377966
8.83047	379944
8.83565	378683
8.84083	370493
8.84602	362687
8.85122	361946
8.85640	357734
8.86158	359262
8.86678	373032
8.87197	382303
8.87715	401803
8.88235	415192
8.88753	412098
8.89272	395158
8.89792	379196
8.90310	370437
8.90828	366434
8.91348	367273
8.91867	369544
8.92385	373828
8.92905	371980
8.93423	376906
8.93942	375615
8.94462	407448
8.94980	458547
8.95498	572335
8.96018	706059
8.96537	833707
8.97055	877277
8.97575	807727
8.98093	680422
8.98612	564094
8.99132	478793
8.99650	430459
9.00168	413628
9.00687	401411
9.01207	405244
9.01725	400542
9.02243	401403
9.02763	400400
9.03282	390642
9.03800	383196
9.04320	380620
9.04838	381922
9.05357	380486
9.05877	381715
9.06395	391722
9.06913	403846
9.07433	409787
9.07952	434805
9.08470	450134
9.08990	454790
9.09508	438816
9.10027	418301
9.10547	404850
9.11065	393903
9.11583	399434
9.12103	397046
9.12622	395187
9.13140	405124
9.13660	406558
9.14178	400209
9.14697	396057
9.15217	396148
9.15735	415051
9.16253	459232
9.16772	510505
9.17292	562974
9.17810	574571
9.18328	536702
9.18848	488543
9.19367	446815
9.19885	417696
9.20405	412134
9.20923	400864
9.21442	387397
9.21962	376700
9.22480	365933
9.22998	375189
9.23518	408894
9.24037	591115
9.24555	1185456
9.25075	2617450
9.25593	4838897
9.26112	7457709
9.26632	1.039561E+07
9.27150	1.309887E+07
9.27668	1.489982E+07
9.28188	1.495827E+07
9.28707	1.173517E+07
9.29225	9320917
9.29745	8549050
9.30263	8013154
9.30782	7187654
9.31302	6423556
9.31820	5586861
9.32338	4769280
9.32857	3862486
9.33377	3079104
9.33895	2685954
9.34413	3259720
9.34933	5974298
9.35452	1.176578E+07
9.35970	1.763018E+07
9.36490	2.181732E+07
9.37008	2.519289E+07
9.37527	2.76494E+07
9.38047	2.95675E+07
9.38565	3.043214E+07
9.39083	3.097747E+07
9.39603	3.082953E+07
9.40122	3.132386E+07
9.40640	3.163618E+07
9.41160	3.157797E+07
9.41678	3.122915E+07
9.42197	2.943417E+07
9.42717	2.230744E+07
9.43235	1.041784E+07
9.43753	3247159
9.44273	1560298
9.44792	1183907
9.45310	1029085
9.45830	928787
9.46348	863520
9.46867	817264
9.47387	781681
9.47905	736636
9.48423	699850
9.48942	668361
9.49462	641823
9.49980	627063
9.50498	607963
9.51018	593618
9.51537	582208
9.52055	568300
9.52575	552199
9.53093	542343
9.53612	528615
9.54132	516905
9.54650	513043
9.55168	505230
9.55688	504426
9.56207	485274
9.56725	487950
9.57245	481669
9.57763	476990
9.58282	472966
9.58802	468163
9.59320	470995
9.59838	470656
9.60358	474563
9.60877	457159
9.61395	446742
9.61915	438186
9.62433	433651
9.62952	438717
9.63472	463258
9.63990	540187
9.64508	683573
9.65027	912532
9.65547	1131752
9.66065	1185303
9.66583	1051200
9.67103	815824
9.67622	606692
9.68140	481885
9.68660	433672
9.69178	412584
9.69697	404586
9.70217	409799
9.70735	415009
9.71253	415298
9.71773	419591
9.72292	425817
9.72810	448862
9.73330	513265
9.73848	615829
9.74367	755287
9.74887	869961
9.75405	998270
9.75923	1254191
9.76443	1693653
9.76962	2204889
9.77480	2467731
9.78000	2225767
9.78518	1651447
9.79037	1088126
9.79557	709627
9.80075	528386
9.80593	459632
9.81112	432173
9.81632	425447
9.82150	456749
9.82668	628685
9.83188	1192363
9.83707	2706200
9.84225	5901391
9.84745	9968668
9.85263	1.34479E+07
9.85782	1.470533E+07
9.86302	1.326506E+07
9.86820	9171001
9.87338	4753544
9.87858	1858928
9.88377	765895
9.88895	462093
9.89415	378635
9.89933	356135
9.90452	350512
9.90972	350085
9.91490	350059
9.92008	352268
9.92528	351912
9.93047	351042
9.93565	361092
9.94085	358504
9.94603	363585
9.95122	363262
9.95642	360564
9.96160	367072
9.96678	381160
9.97197	382484
9.97717	392175
9.98235	392330
9.98753	384808
9.99273	368958
9.99792	348071
10.00310	347327
10.00830	342986
10.01348	348299
10.01867	383931
10.02387	523244
10.02905	905694
10.03423	1814427
10.03943	3250811
10.04462	4667297
10.04980	5497189
10.05500	4939730
10.06018	3538903
10.06537	2055693
10.07057	1098284
10.07575	666092
10.08093	497592
10.08613	453501
10.09132	438318
10.09650	425362
10.10170	420921
10.10688	428638
10.11207	424449
10.11725	420081
10.12245	402800
10.12763	386040
10.13282	382244
10.13802	395074
10.14320	413440
10.14838	420778
10.15358	408032
10.15877	392694
10.16395	373638
10.16915	355327
10.17433	362112
10.17952	367567
10.18472	364027
10.18990	368893
10.19508	362883
10.20028	349077
10.20547	350801
10.21065	344498
10.21585	340390
10.22103	342805
10.22622	367477
10.23142	389975
10.23660	431113
10.24178	454828
10.24698	454042
10.25217	425100
10.25735	386008
10.26255	350433
10.26773	345307
10.27292	353692
10.27812	390247
10.28330	477903
10.28848	803535
10.29367	1795816
10.29887	4098858
10.30405	7706441
10.30923	1.212597E+07
10.31443	1.705326E+07
10.31962	1.979188E+07
10.32480	2.172199E+07
10.33000	2.281818E+07
10.33518	2.110977E+07
10.34037	1.513026E+07
10.34557	6787566
10.35075	2900969
10.35593	1805639
10.36113	1420375
10.36632	1219429
10.37150	1090144
10.37670	992476
10.38188	926302
10.38707	866875
10.39227	831570
10.39745	802469
10.40263	774752
10.40783	739359
10.41302	699384
10.41820	656737
10.42340	610340
10.42858	564506
10.43377	533293
10.43897	499419
10.44415	474338
10.44933	450994
10.45452	436081
10.45972	427577
10.46490	416148
10.47008	428949
10.47528	448941
10.48047	497840
10.48565	528880
10.49085	530474
10.49603	501120
10.50122	467948
10.50642	433336
10.51160	420919
10.51678	421054
10.52198	426393
10.52717	422125
10.53235	411595
10.53755	394661
10.54273	375319
10.54792	363737
10.55312	345384
10.55830	335979
10.56348	331158
10.56868	323475
10.57387	324604
10.57905	324002
10.58425	320921
10.58943	322901
10.59462	321282
10.59982	325472
10.60500	318556
10.61018	336219
10.61537	383366
10.62057	467583
10.62575	584562
10.63093	685789
10.63613	703642
10.64132	611051
10.64650	502535
10.65170	427085
10.65688	379837
10.66207	354929
10.66727	343725
10.67245	336803
10.67763	352130
10.68283	454676
10.68802	805979
10.69320	1844543
10.69840	4205538
10.70358	8171055
10.70877	1.228356E+07
10.71397	1.437229E+07
10.71915	1.334938E+07
10.72433	1.008572E+07
10.72953	5493574
10.73472	2281148
10.73990	877075
10.74510	489054
10.75028	390712
10.75547	392896
10.76065	427902
10.76585	476204
10.77103	531982
10.77622	586721
10.78142	683193
10.78660	808892
10.79178	899587
10.79698	922621
10.80217	825162
10.80735	649737
10.81255	521837
10.81773	431541
10.82292	381796
10.82812	363223
10.83330	354483
10.83848	344842
10.84368	338788
10.84887	332084
10.85405	326824
10.85925	316845
10.86443	315647
10.86962	308153
10.87482	305576
10.88000	306904
10.88518	298963
10.89038	299710
10.89557	300060
10.90075	297542
10.90595	285707
10.91113	290247
10.91632	288668
10.92150	288510
10.92670	284354
10.93188	284603
10.93707	287852
10.94227	283243
10.94745	288129
10.95263	288629
10.95783	286713
10.96302	290210
10.96820	290617
10.97340	290910
10.97858	292822
10.98377	287896
10.98897	291113
10.99415	295636
10.99933	289595
11.00453	291378
11.00972	290557
11.01490	292474
11.02010	285052
11.02528	291049
11.03047	291800
11.03567	301233
11.04085	316927
11.04603	329862
11.05123	337641
11.05642	334673
11.06160	336137
11.06680	328779
11.07198	309314
11.07717	322517
11.08235	373025
11.08755	553833
11.09273	1038079
11.09792	2055249
11.10312	3529024
11.10830	4916439
11.11348	5410541
11.11868	4599377
11.12387	3023162
11.12905	1581382
11.13425	796837
11.13943	480174
11.14462	390770
11.14982	381530
11.15500	389676
11.16018	401754
11.16538	397082
11.17057	379439
11.17575	355873
11.18095	335384
11.18613	327150
11.19132	325062
11.19652	330679
11.20170	325501
11.20688	322974
11.21208	314282
11.21727	313830
11.22245	313206
11.22765	307717
11.23283	302478
11.23802	297328
11.24320	297326
11.24840	302580
11.25358	298532
11.25877	287906
11.26397	289816
11.26915	286821
11.27433	282370
11.27953	286283
11.28472	297069
11.28990	316353
11.29510	334467
11.30028	336445
11.30547	335162
11.31067	323438
11.31585	305072
11.32103	293713
11.32623	295122
11.33142	289722
11.33660	282942
11.34180	281724
11.34698	283725
11.35217	274885
11.35737	277830
11.36255	281631
11.36773	280645
11.37293	273065
11.37812	274570
11.38330	272040
11.38850	271095
11.39368	270717
11.39887	269816
11.40405	266932
11.40925	267458
11.41443	269494
11.41962	267842
11.42482	258020
11.43000	259404
11.43518	260227
11.44038	265292
11.44557	273024
11.45075	279973
11.45595	290113
11.46113	299939
11.46632	304056
11.47152	305854
11.47670	314192
11.48188	318621
11.48708	316084
11.49227	318409
11.49745	309820
11.50265	298300
11.50783	287844
11.51302	275788
11.51822	276482
11.52340	275314
11.52858	276041
11.53378	278574
11.53897	285532
11.54415	286797
11.54935	281873
11.55453	279225
11.55972	280012
11.56490	274842
11.57010	263447
11.57528	256535
11.58047	256245
11.58567	260025
11.59085	267584
11.59603	273169
11.60123	274790
11.60642	280084
11.61160	271222
11.61680	269773
11.62198	257870
11.62717	260096
11.63237	254655
11.63755	255308
11.64273	253783
11.64793	254379
11.65312	253616
11.65830	257021
11.66350	253724
11.66868	259566
11.67387	261908
11.67907	254655
11.68425	256306
11.68943	255038
11.69463	249384
11.69982	253739
11.70500	251993
11.71020	260937
11.71538	254126
11.72057	259262
11.72575	251449
11.73095	254906
11.73613	255495
11.74132	260004
11.74652	278691
11.75170	316983
11.75688	389253
11.76208	512476
11.76727	666114
11.77245	789814
11.77765	785269
11.78283	677135
11.78802	510889
11.79322	384567
11.79840	311452
11.80358	275278
11.80878	262865
11.81397	258157
11.81915	254003
11.82435	253109
11.82953	261671
11.83472	264738
11.83992	265244
11.84510	276346
11.85028	330986
11.85548	444906
11.86067	670230
11.86585	939376
11.87105	1179383
11.87623	1279186
11.88142	1087874
11.88660	797026
11.89180	552003
11.89698	386191
11.90217	310544
11.90737	282128
11.91255	274167
11.91773	278304
11.92293	288953
11.92812	303227
11.93330	311715
11.93850	315902
11.94368	318901
11.94887	315620
11.95407	308504
11.95925	298972
11.96443	279511
11.96963	268480
11.97482	262664
11.98000	255999
11.98520	252796
11.99038	245634
11.99557	249023
12.00077	249355
12.00595	256662
12.01113	253055
12.01633	259778
12.02152	254584
12.02670	252714
12.03190	253479
12.03708	249457
12.04227	250665
12.04745	253799
12.05265	248262
12.05783	257041
12.06302	261228
12.06822	264110
12.07340	265808
12.07858	268084
12.08378	265534
12.08897	260002
12.09415	259097
12.09935	253338
12.10453	257297
12.10972	264359
12.11492	288676
12.12010	357295
12.12528	496647
12.13048	711217
12.13567	937458
12.14085	1046115
12.14605	947712
12.15123	731015
12.15642	540244
12.16162	396739
12.16680	335990
12.17198	322631
12.17718	326514
12.18237	333740
12.18755	341813
12.19275	337241
12.19793	332777
12.20312	319938
12.20830	306015
12.21350	288897
12.21868	281841
12.22387	278484
12.22907	277309
12.23425	278954
12.23943	284082
12.24463	273953
12.24982	276076
12.25500	267572
12.26020	267475
12.26538	263283
12.27057	265695
12.27577	276578
12.28095	326597
12.28613	485122
12.29133	893502
12.29652	1718440
12.30170	2955043
12.30690	4168811
12.31208	4514068
12.31727	3880406
12.32247	2740549
12.32765	1694870
12.33283	1050863
12.33803	745674
12.34322	580713
12.34840	474121
12.35360	406262
12.35878	360585
12.36397	319325
12.36915	301768
12.37435	291043
12.37953	284859
12.38472	273210
12.38992	269665
12.39510	259543
12.40028	263480
12.40548	263761
12.41067	256654
12.41585	251490
12.42105	252121
12.42623	248234
12.43142	260569
12.43662	275458
12.44180	295006
12.44698	323382
12.45218	344534
12.45737	359082
12.46255	397953
12.46775	510440
12.47293	694314
12.47812	967270
12.48332	1202638
12.48850	1285362
12.49368	1106673
12.49888	802520
12.50407	558006
12.50925	405485
12.51445	343776
12.51963	337757
12.52482	377624
12.53000	456061
12.53520	558047
12.54038	619819
12.54557	608121
12.55077	516584
12.55595	440268
12.56113	363090
12.56633	313148
12.57152	282768
12.57670	261664
12.58190	264676
12.58708	254900
12.59227	258462
12.59747	267019
12.60265	274996
12.60783	297966
12.61303	331716
12.61822	390876
12.62340	462066
12.62860	524886
12.63378	556863
12.63897	509851
12.64417	446251
12.64935	388811
12.65453	342084
12.65973	314609
12.66492	295612
12.67010	290142
12.67530	276944
12.68048	266985
12.68567	261958
12.69085	274213
12.69605	281054
12.70123	300623
12.70642	308272
12.71162	330371
12.71680	377074
12.72198	509765
12.72718	787034
12.73237	1184923
12.73755	1657308
12.74275	1989924
12.74793	1841354
12.75312	1350968
12.75832	841560
12.76350	517731
12.76868	364967
12.77388	309384
12.77907	284593
12.78425	281023
12.78945	278662
12.79463	268809
12.79982	265921
12.80502	267866
12.81020	264981
12.81538	257317
12.82058	260741
12.82577	258357
12.83095	267248
12.83613	265940
12.84133	264098
12.84652	261549
12.85170	253529
12.85690	257928
12.86208	258527
12.86727	282330
12.87247	332886
12.87765	446283
12.88283	569354
12.88803	668594
12.89322	673989
12.89840	595521
12.90360	507070
12.90878	446970
12.91397	406286
12.91917	392230
12.92435	391541
12.92953	395199
12.93473	404107
12.93992	408058
12.94510	397710
12.95030	369619
12.95548	345619
12.96067	330870
12.96587	318200
12.97105	312410
12.97623	316284
12.98143	330879
12.98662	375237
12.99180	446027
12.99700	541886
13.00218	640644
13.00737	728353
13.01255	752280
13.01775	724000
13.02293	689102
13.02812	638194
13.03332	589219
13.03850	541171
13.04368	503242
13.04888	478456
13.05407	474199
13.05925	485787
13.06445	517396
13.06963	574809
13.07482	705452
13.08002	885800
13.08520	1068540
13.09038	1137376
13.09558	1040589
13.10077	852599
13.10595	661709
13.11115	526676
13.11633	456915
13.12152	426630
13.12672	415156
13.13190	421383
13.13708	426243
13.14228	433260
13.14747	441396
13.15265	452524
13.15785	467214
13.16303	483990
13.16822	504148
13.17340	520815
13.17860	516043
13.18378	516527
13.18897	532189
13.19417	566928
13.19935	632668
13.20453	800358
13.20973	1135381
13.21492	1559490
13.22010	2057051
13.22530	2407444
13.23048	2394193
13.23567	2173132
13.24087	1936749
13.24605	1772393
13.25123	1915979
13.25643	2477585
13.26162	3434332
13.26680	4456494
13.27200	5031774
13.27718	4783892
13.28237	3794697
13.28757	2555420
13.29275	1628784
13.29793	1113467
13.30313	941915
13.30832	901041
13.31350	928652
13.31870	953901
13.32388	985131
13.32907	1006968
13.33425	1025069
13.33945	1048395
13.34463	1072884
13.34982	1103100
13.35502	1129841
13.36020	1247189
13.36538	1563243
13.37058	2437898
13.37577	4434784
13.38095	7746841
13.38615	1.199383E+07
13.39133	1.724175E+07
13.39652	2.144404E+07
13.40172	2.460989E+07
13.40690	2.725565E+07
13.41208	2.979043E+07
13.41728	3.122441E+07
13.42247	2.973946E+07
13.42765	2.414684E+07
13.43285	1.651681E+07
13.43803	9859593
13.44322	5862574
13.44842	3677718
13.45360	2810552
13.45878	2472011
13.46398	2368236
13.46917	2328842
13.47435	2321188
13.47953	2274439
13.48473	2231669
13.48992	2250797
13.49510	2252408
13.50030	2247980
13.50548	2271416
13.51067	2305414
13.51587	2381418
13.52105	2434175
13.52623	2507856
13.53143	2608110
13.53662	2628929
13.54180	2629683
13.54700	2593964
13.55218	2553896
13.55737	2570568
13.56257	2634405
13.56775	2648752
13.57293	2674602
13.57813	2643260
13.58332	2606321
13.58850	2626369
13.59370	2650338
13.59888	2598435
13.60407	2643095
13.60927	2618489
13.61445	2620640
13.61963	2629609
13.62483	2645616
13.63002	2705880
13.63520	2735074
13.64038	2816060
13.64558	2862970
13.65077	2839302
13.65595	2834020
13.66115	2885301
13.66633	2849066
13.67152	2917460
13.67672	2915925
13.68190	2960848
13.68708	3009743
13.69228	2977470
13.69747	3091925
13.70265	3183561
13.70785	3394323
13.71303	3822190
13.71822	4821686
13.72342	6952431
13.72860	1.05164E+07
13.73378	1.510249E+07
13.73898	1.958963E+07
13.74417	2.325878E+07
13.74935	2.718559E+07
13.75455	3.019837E+07
13.75973	3.139212E+07
13.76492	2.904379E+07
13.77012	2.207839E+07
13.77530	1.218605E+07
13.78048	5604060
13.78568	3619815
13.79087	3192544
13.79605	3143937
13.80123	3073593
13.80643	3055383
13.81162	3032293
13.81680	3008754
13.82200	2978149
13.82718	2992741
13.83237	2984046
13.83757	2980687
13.84275	2967080
13.84793	2970647
13.85313	2927209
13.85832	2894893
13.86350	2887140
13.86870	2887620
13.87388	2901432
13.87907	2898833
13.88427	2885633
13.88945	2822257
13.89463	2808324
13.89983	2776145
13.90502	2797263
13.91020	2789723
13.91540	2776076
13.92058	2755426
13.92577	2725265
13.93097	2700990
13.93615	2700925
13.94133	2673980
13.94653	2663006
13.95172	2657274
13.95690	2637242
13.96210	2614293
13.96728	2582193
13.97247	2597227
13.97765	2554614
13.98285	2541964
13.98803	2526858
13.99322	2509659
13.99842	2501410
14.00360	2476137
14.00878	2479431
14.01398	2517439
14.01917	2512944
14.02435	2493823
14.02955	2552652
14.03473	2559357
14.03992	2590064
14.04512	2725477
14.05030	2988807
14.05548	3603800
14.06068	4686521
14.06587	6363860
14.07105	8399992
14.07625	9399553
14.08143	9445413
14.08662	8133400
14.09182	6234333
14.09700	4441691
14.10218	3375458
14.10738	2864112
14.11257	2643260
14.11775	2526192
14.12293	2485268
14.12813	2451564
14.13332	2418475
14.13850	2378349
14.14370	2340956
14.14888	2264653
14.15407	2200448
14.15927	2120458
14.16445	2071044
14.16963	2013251
14.17483	1955260
14.18002	1915016
14.18520	1859787
14.19040	1855295
14.19558	1844900
14.20077	1850634
14.20597	1861700
14.21115	1873802
14.21633	1876500
14.22153	1896550
14.22672	1869094
14.23190	1855412
14.23710	1815852
14.24228	1716281
14.24747	1623616
14.25267	1539988
14.25785	1472238
14.26303	1400887
14.26823	1370982
14.27342	1337423
14.27860	1334861
14.28378	1308342
14.28898	1267023
14.29417	1238123
14.29935	1212688
14.30455	1205554
14.30973	1197050
14.31492	1195169
14.32012	1216565
14.32530	1216723
14.33048	1214979
14.33568	1173812
14.34087	1121198
14.34605	1057338
14.35125	1026521
14.35643	1012192
14.36162	1016232
14.36682	1006076
14.37200	999537
14.37718	976445
14.38238	926537
14.38757	900164
14.39275	889455
14.39795	885397
14.40313	865020
14.40832	851019
14.41352	838648
14.41870	831137
14.42388	842002
14.42908	867942
14.43427	891487
14.43945	909315
14.44463	925776
14.44983	902488
14.45502	886330
14.46020	855539
14.46540	842692
14.47058	831087
14.47577	824465
14.48097	820406
14.48615	818565
14.49133	835404
14.49653	850863
14.50172	886951
14.50690	929302
14.51210	1032494
14.51728	1149705
14.52247	1282800
14.52767	1363506
14.53285	1356897
14.53803	1266993
14.54323	1152103
14.54842	1069045
14.55360	1014361
14.55880	1018339
14.56398	1019657
14.56917	1040243
14.57437	1053299
14.57955	1077806
14.58473	1089336
14.58993	1093429
14.59512	1077676
14.60030	1058452
14.60548	1057071
14.61068	1095888
14.61587	1235979
14.62105	1738765
14.62625	2992134
14.63143	5352408
14.63662	8534525
14.64182	1.133763E+07
14.64700	1.258728E+07
14.65218	1.178632E+07
14.65738	8658274
14.66257	4988195
14.66775	2472261
14.67295	1377143
14.67813	958498
14.68332	776506
14.68852	685546
14.69370	630761
14.69888	603401
14.70408	584339
14.70927	575134
14.71445	565421
14.71965	555129
14.72483	541450
14.73002	527448
14.73522	510931
14.74040	498342
14.74558	491512
14.75078	498412
14.75597	491947
14.76115	485714
14.76633	492157
14.77153	514570
14.77672	583468
14.78190	737805
14.78710	982024
14.79228	1301344
14.79747	1576032
14.80267	1630068
14.80785	1420518
14.81303	1122734
14.81823	822505
14.82342	624792
14.82860	520056
14.83380	487346
14.83898	473509
14.84417	473955
14.84937	474283
14.85455	480563
14.85973	488349
14.86493	496860
14.87012	498756
14.87530	491528
14.88050	482036
14.88568	474339
14.89087	473926
14.89607	487706
14.90125	511876
14.90643	572043
14.91163	675393
14.91682	821929
14.92200	923197
14.92718	968552
14.93238	913123
14.93757	803453
14.94275	665116
14.94795	571022
14.95313	509970
14.95832	481782
14.96352	472418
14.96870	475918
14.97388	486145
14.97908	508460
14.98427	524648
14.98945	550320
14.99465	551540
14.99983	545782
15.00502	533721
15.01022	515607
15.01540	503405
15.02058	492766
15.02578	489681
15.03097	493101
15.03615	494252
15.04135	508666
15.04653	519524
15.05172	526623
15.05692	546245
15.06210	562709
15.06728	582830
15.07248	586264
15.07767	589066
15.08285	593810
15.08803	597015
15.09323	607170
15.09842	632673
15.10360	654758
15.10880	683992
15.11398	706016
15.11917	713490
15.12437	699854
15.12955	681880
15.13473	663398
15.13993	656065
15.14512	659357
15.15030	666008
15.15550	674530
15.16068	680428
15.16587	695628
15.17107	711384
15.17625	746989
15.18143	772946
15.18663	822307
15.19182	858374
15.19700	884850
15.20220	910194
15.20738	932329
15.21257	935369
15.21777	928905
15.22295	908115
15.22813	920835
15.23333	959442
15.23852	1014762
15.24370	1054733
15.24888	1087422
15.25408	1070623
[truncated: 2,841 more rows]
