# Supplementary material for: Metabolic Adaption of Flexor Carpi Radialis to Amplexus Behavior in Asiatic Toads (Bufo gargarizans)
Source: Int J Mol Sci. 2023 Jun 15;24(12):10174. doi: 10.3390/ijms241210174 (PMC10299559; doi:10.3390/ijms241210174)
Supplement: Supplementary file 1 [file ijms-24-10174-s001.zip › GCMS/NB1.D/AcqData/Contents.xml]

<?xml version="1.0" encoding="utf-8"?>
<Contents>
  <Version>3</Version>
  <!--Acquisition Time should be in ISO 8601 format, showing the offset from UTC of-->
  <!--the time zone where the data was acquired.  Example "2005-09-20T21:53:39-08:00"-->
  <AcquiredTime>2023-03-04T09:51:20.5196391+08:00</AcquiredTime>
  <!--AcqStatus (0 = Init / 1 = Start / 2 = End)-->
  <AcqStatus>2</AcqStatus>
  <InstrumentName>8890-5977B</InstrumentName>
  <!--LockedMode (0 = False / -1 = True)-->
  <LockedMode>0</LockedMode>
  <!--MeasurementType 0 - Unknown / 1- Infusion / 2 - Chromatographic-->
  <MeasurementType>2</MeasurementType>
  <!--SeparationTechnique (Unspecified = 0, None = 1, GC  = 2, LC = 3, CE = 4)-->
  <SeparationTechnique>2</SeparationTechnique>
  <AcqSoftwareVersion>MassHunter GC/MS Acquisition  10.2.489  02-Aug-2022  Copyright © 1989-2021 Agilent Technologies, Inc.</AcqSoftwareVersion>
</Contents>
